# Supplementary material for: AI-enabled, implantable, multichannel wireless telemetry for photodynamic therapy
Source: Nat Commun. 2022 Apr 21;13:2178. doi: 10.1038/s41467-022-29878-1 (PMC9023557; doi:10.1038/s41467-022-29878-1)
Supplement: Supplementary file 7 — Source Data [file 41467_2022_29878_MOESM7_ESM.zip]

Archive with 5 entries (5 files):
- Main_Figures_Raw_data.xlsx
- Supplementary_Raw_data/Sup.Fig.2.xlsx
- Supplementary_Raw_data/Sup.Fig.3.xlsx
- Supplementary_Raw_data/Sup.Fig.4.xlsx
- Supplementary_Raw_data/Sup.Fig.5.xlsx
