# Supplementary material for: AI-enabled, implantable, multichannel wireless telemetry for photodynamic therapy
Source: Nat Commun. 2022 Apr 21;13:2178. doi: 10.1038/s41467-022-29878-1 (PMC9023557; doi:10.1038/s41467-022-29878-1)
Supplement: Supplementary file 7 — Source Data [file 41467_2022_29878_MOESM7_ESM.zip › Main_Figures_Raw_data.xlsx]

## Sheet: Figure 2
		Figure 2C. Hypericin			Figure 2D. Foscan
Idx	Description	590nm	547nm	Mix	652nm	406nm	Mix
1	Penetration ratio	0.84606	0.691166	0.839086	0.976425	0.138442	0.84606
2	Total energy amount / min	0.916667	0.0833333	0.443157	0.0833333	0.703085	0.916667
3	Top 10% distribution / min	0.599377	0.0833333	0.916667	0.916667	0.0833333	0.617831
4	Duration by 12J	0.916667	0.0833333	0.615096	0.0833333	0.30226	0.916667
5	Heat measurement	0.916667	0.0833333	0.465857	0.916667	0.0833333	0.466505

## Sheet: Figure 3
	File name		2020-10-07_09-26-07_n=5,OF,10min_1-convertedlabeled.mp4
	Extracted frame #		20
	Trial #		1-20
	Analyzed by.		Brandon Daniels
	Date		2020-01-04
	Trial	Tracking Accuracy	UDLR Tracking Accuracy	Up/Down Tracking Accuracy	Left/Right Tracking Accuracy
	1	0.71	0.75	0.79	0.79
	2	0.65	0.69	0.71	0.71
	3	0.79	0.81	0.81	0.83
	4	0.75	0.77	0.79	0.79
	5	0.78	0.82	0.83	0.84
	6	0.7	0.75	0.77	0.77
	7	0.68	0.71	0.74	0.72
	8	0.7	0.77	0.77	0.78
	9	0.66	0.72	0.73	0.73
	10	0.8	0.81	0.82	0.83
	11	0.73	0.76	0.77	0.77
	12	0.8	0.84	0.86	0.85
	13	0.79	0.8	0.81	0.81
	14	0.58	0.68	0.7	0.68
	15	0.75	0.82	0.84	0.84
	16	0.66	0.74	0.72	0.74
	17	0.74	0.77	0.78	0.79
	18	0.76	0.8	0.82	0.83
	19	0.84	0.84	0.83	0.85
	20	0.68	0.72	0.75	0.74
	Average	0.7275	0.7685	0.782	0.7845
	Trial	UDLR Match Accuracy	Up/Down Match Accuracy	Left/Right Match Accuracy			1	2	3
	1	0.75	0.95	1		Figure 3B	UDLR Match Accuracy	Up/Down Match Accuracy	Left/Right Match Accuracy
	2	0.85	0.9	0.85		MEAN	0.8175	0.8775	0.865
	3	0.9	0.85	0.85		Standard error of the mean(P)	0.0191295	0.0119765	0.017713
	4	0.8	0.9	0.95		Standard error of the mean(S)	0.0196264	0.0122877	0.0181731
	5	0.75	0.85	0.7
	6	0.7	0.95	0.9		Figure 3D	Interval
	7	0.85	0.9	0.85			ML
	8	0.8	0.85	0.75		MEAN	23.7244	7.0281	8.1178
	9	0.9	0.9	0.9		SEM	0.99984	0.43905	0.33543
	10	0.9	0.8	0.9		H.E.
	11	0.85	0.9	0.9		MEAN	14.8113	9.91391	9.86184
	12	0.8	0.95	0.8		SEM	0.89457	0.85769	0.91362
	13	0.95	0.9	0.85
	14	0.75	0.85	0.8
	15	0.7	0.8	0.95		Figure 3C	Consecutive
	16	0.7	0.85	0.75			ML
	17	0.95	0.85	1		MEAN	7.912	7.9108	8.1178
	18	0.95	0.75	0.9		SEM	0.26427	0.4497	0.33543
	19	0.8	0.95	0.9		H.E.
	20	0.7	0.9	0.8		MEAN	4.9538	9.875	9.81046
						SEM	0.25644	0.85291	0.90908
	Average	0.8175	0.8775	0.865

## Sheet: Figure 4B-purple_40ms
Model	MDO3024
Firmware Version	1.22
Waveform Type	ANALOG
Point Format	Y
Horizontal Units	s
Horizontal Scale	0.04
Horizontal Delay	0
Sample Interval	4e-05
Record Length	10000
Gating	0.0% to 100.0%
Probe Attenuation	10
Vertical Units	V
Vertical Offset	0
Vertical Scale	1
Vertical Position	0
		3
Label			y-intensity	x-time
TIME	CH1	sec	norm	ms	TTL
-0.06924	2.92	0	0.973333	0	1
-0.0692	2.88	0.0004	0.96	0.04	1
-0.06916	2.88	0.0008	0.96	0.08	1
-0.06912	2.88	0.0012	0.96	0.12	1
-0.06908	2.88	0.0016	0.96	0.16	1
-0.06904	2.92	0.002	0.973333	0.2	1
-0.069	2.92	0.0024	0.973333	0.24	1
-0.06896	2.92	0.0028	0.973333	0.28	1
-0.06892	2.92	0.0032	0.973333	0.32	1
-0.06888	2.88	0.0036	0.96	0.36	1
-0.06884	2.92	0.004	0.973333	0.4	1
-0.0688	2.92	0.0044	0.973333	0.44	1
-0.06876	2.92	0.0048	0.973333	0.48	1
-0.06872	2.88	0.0052	0.96	0.52	1
-0.06868	2.92	0.0056	0.973333	0.56	1
-0.06864	2.88	0.006	0.96	0.6	1
-0.0686	2.88	0.0064	0.96	0.64	1
-0.06856	2.92	0.0068	0.973333	0.68	1
-0.06852	2.92	0.0072	0.973333	0.72	1
-0.06848	2.88	0.0076	0.96	0.76	1
-0.06844	2.92	0.008	0.973333	0.8	1
-0.0684	2.92	0.0084	0.973333	0.84	1
-0.06836	2.92	0.0088	0.973333	0.88	1
-0.06832	2.92	0.0092	0.973333	0.92	1
-0.06828	2.92	0.0096	0.973333	0.96	1
-0.06824	2.96	0.01	0.986667	1	1
-0.0682	2.88	0.0104	0.96	1.04	1
-0.06816	2.92	0.0108	0.973333	1.08	1
-0.06812	2.92	0.0112	0.973333	1.12	1
-0.06808	2.92	0.0116	0.973333	1.16	1
-0.06804	2.92	0.012	0.973333	1.2	1
-0.068	2.88	0.0124	0.96	1.24	1
-0.06796	2.88	0.0128	0.96	1.28	1
-0.06792	2.88	0.0132	0.96	1.32	1
-0.06788	2.88	0.0136	0.96	1.36	1
-0.06784	2.92	0.014	0.973333	1.4	1
-0.0678	2.92	0.0144	0.973333	1.44	1
-0.06776	2.92	0.0148	0.973333	1.48	1
-0.06772	2.92	0.0152	0.973333	1.52	1
-0.06768	2.88	0.0156	0.96	1.56	1
-0.06764	2.92	0.016	0.973333	1.6	1
-0.0676	2.92	0.0164	0.973333	1.64	1
-0.06756	2.92	0.0168	0.973333	1.68	1
-0.06752	2.92	0.0172	0.973333	1.72	1
-0.06748	2.92	0.0176	0.973333	1.76	1
-0.06744	2.92	0.018	0.973333	1.8	1
-0.0674	2.92	0.0184	0.973333	1.84	1
-0.06736	2.92	0.0188	0.973333	1.88	1
-0.06732	2.96	0.0192	0.986667	1.92	1
-0.06728	2.88	0.0196	0.96	1.96	1
-0.06724	2.88	0.02	0.96	2	1
-0.0672	2.92	0.0204	0.973333	2.04	1
-0.06716	2.92	0.0208	0.973333	2.08	1
-0.06712	2.92	0.0212	0.973333	2.12	1
-0.06708	2.92	0.0216	0.973333	2.16	1
-0.06704	2.92	0.022	0.973333	2.2	1
-0.067	2.96	0.0224	0.986667	2.24	1
-0.06696	2.92	0.0228	0.973333	2.28	1
-0.06692	2.92	0.0232	0.973333	2.32	1
-0.06688	2.96	0.0236	0.986667	2.36	1
-0.06684	2.92	0.024	0.973333	2.4	1
-0.0668	2.88	0.0244	0.96	2.44	1
-0.06676	2.88	0.0248	0.96	2.48	1
-0.06672	2.92	0.0252	0.973333	2.52	1
-0.06668	2.88	0.0256	0.96	2.56	1
-0.06664	2.88	0.026	0.96	2.6	1
-0.0666	3	0.0264	1	2.64	1
-0.06656	2.92	0.0268	0.973333	2.68	1
-0.06652	2.88	0.0272	0.96	2.72	1
-0.06648	2.92	0.0276	0.973333	2.76	1
-0.06644	2.92	0.028	0.973333	2.8	1
-0.0664	2.92	0.0284	0.973333	2.84	1
-0.06636	2.92	0.0288	0.973333	2.88	1
-0.06632	2.96	0.0292	0.986667	2.92	1
-0.06628	2.88	0.0296	0.96	2.96	1
-0.06624	2.92	0.03	0.973333	3	1
-0.0662	2.92	0.0304	0.973333	3.04	1
-0.06616	2.92	0.0308	0.973333	3.08	1
-0.06612	2.88	0.0312	0.96	3.12	1
-0.06608	2.92	0.0316	0.973333	3.16	1
-0.06604	2.88	0.032	0.96	3.2	1
-0.066	2.92	0.0324	0.973333	3.24	1
-0.06596	2.92	0.0328	0.973333	3.28	1
-0.06592	2.88	0.0332	0.96	3.32	1
-0.06588	2.96	0.0336	0.986667	3.36	1
-0.06584	2.88	0.034	0.96	3.4	1
-0.0658	2.92	0.0344	0.973333	3.44	1
-0.06576	2.96	0.0348	0.986667	3.48	1
-0.06572	2.92	0.0352	0.973333	3.52	1
-0.06568	2.88	0.0356	0.96	3.56	1
-0.06564	2.88	0.036	0.96	3.6	1
-0.0656	2.96	0.0364	0.986667	3.64	1
-0.06556	2.88	0.0368	0.96	3.68	1
-0.06552	2.92	0.0372	0.973333	3.72	1
-0.06548	2.92	0.0376	0.973333	3.76	1
-0.06544	2.88	0.038	0.96	3.8	1
-0.0654	2.88	0.0384	0.96	3.84	1
-0.06536	2.92	0.0388	0.973333	3.88	1
-0.06532	2.92	0.0392	0.973333	3.92	1
-0.06528	2.92	0.0396	0.973333	3.96	1
-0.06524	2.92	0.04	0.973333	4	1
-0.0652	2.92	0.0404	0.973333	4.04	1
-0.06516	2.88	0.0408	0.96	4.08	1
-0.06512	2.92	0.0412	0.973333	4.12	1
-0.06508	2.96	0.0416	0.986667	4.16	1
-0.06504	2.92	0.042	0.973333	4.2	1
-0.065	2.92	0.0424	0.973333	4.24	1
-0.06496	2.92	0.0428	0.973333	4.28	1
-0.06492	2.92	0.0432	0.973333	4.32	1
-0.06488	2.92	0.0436	0.973333	4.36	1
-0.06484	2.88	0.044	0.96	4.4	1
-0.0648	2.92	0.0444	0.973333	4.44	1
-0.06476	2.92	0.0448	0.973333	4.48	1
-0.06472	2.88	0.0452	0.96	4.52	1
-0.06468	2.96	0.0456	0.986667	4.56	1
-0.06464	2.92	0.046	0.973333	4.6	1
-0.0646	2.88	0.0464	0.96	4.64	1
-0.06456	2.92	0.0468	0.973333	4.68	1
-0.06452	2.92	0.0472	0.973333	4.72	1
-0.06448	2.88	0.0476	0.96	4.76	1
-0.06444	2.92	0.048	0.973333	4.8	1
-0.0644	2.92	0.0484	0.973333	4.84	1
-0.06436	2.88	0.0488	0.96	4.88	1
-0.06432	2.92	0.0492	0.973333	4.92	1
-0.06428	2.84	0.0496	0.946667	4.96	1
-0.06424	2.88	0.05	0.96	5	1
-0.0642	2.92	0.0504	0.973333	5.04	1
-0.06416	2.88	0.0508	0.96	5.08	1
-0.06412	2.88	0.0512	0.96	5.12	1
-0.06408	2.92	0.0516	0.973333	5.16	1
-0.06404	2.92	0.052	0.973333	5.2	1
-0.064	2.92	0.0524	0.973333	5.24	1
-0.06396	2.92	0.0528	0.973333	5.28	1
-0.06392	2.92	0.0532	0.973333	5.32	1
-0.06388	2.96	0.0536	0.986667	5.36	1
-0.06384	2.92	0.054	0.973333	5.4	1
-0.0638	2.88	0.0544	0.96	5.44	1
-0.06376	2.92	0.0548	0.973333	5.48	1
-0.06372	2.92	0.0552	0.973333	5.52	1
-0.06368	2.92	0.0556	0.973333	5.56	1
-0.06364	2.92	0.056	0.973333	5.6	1
-0.0636	2.92	0.0564	0.973333	5.64	1
-0.06356	2.92	0.0568	0.973333	5.68	1
-0.06352	2.92	0.0572	0.973333	5.72	1
-0.06348	2.92	0.0576	0.973333	5.76	1
-0.06344	2.92	0.058	0.973333	5.8	1
-0.0634	2.92	0.0584	0.973333	5.84	1
-0.06336	2.96	0.0588	0.986667	5.88	1
-0.06332	2.92	0.0592	0.973333	5.92	1
-0.06328	2.88	0.0596	0.96	5.96	1
-0.06324	2.92	0.06	0.973333	6	1
-0.0632	2.92	0.0604	0.973333	6.04	1
-0.06316	2.92	0.0608	0.973333	6.08	1
-0.06312	2.92	0.0612	0.973333	6.12	1
-0.06308	2.96	0.0616	0.986667	6.16	1
-0.06304	2.96	0.062	0.986667	6.2	1
-0.063	2.92	0.0624	0.973333	6.24	1
-0.06296	2.88	0.0628	0.96	6.28	1
-0.06292	2.92	0.0632	0.973333	6.32	1
-0.06288	2.92	0.0636	0.973333	6.36	1
-0.06284	2.92	0.064	0.973333	6.4	1
-0.0628	2.88	0.0644	0.96	6.44	1
-0.06276	2.88	0.0648	0.96	6.48	1
-0.06272	2.92	0.0652	0.973333	6.52	1
-0.06268	2.92	0.0656	0.973333	6.56	1
-0.06264	2.92	0.066	0.973333	6.6	1
-0.0626	2.84	0.0664	0.946667	6.64	1
-0.06256	2.88	0.0668	0.96	6.68	1
-0.06252	2.88	0.0672	0.96	6.72	1
-0.06248	2.92	0.0676	0.973333	6.76	1
-0.06244	2.92	0.068	0.973333	6.8	1
-0.0624	2.96	0.0684	0.986667	6.84	1
-0.06236	2.96	0.0688	0.986667	6.88	1
-0.06232	2.92	0.0692	0.973333	6.92	1
-0.06228	2.92	0.0696	0.973333	6.96	1
-0.06224	2.92	0.07	0.973333	7	1
-0.0622	2.88	0.0704	0.96	7.04	1
-0.06216	2.92	0.0708	0.973333	7.08	1
-0.06212	2.88	0.0712	0.96	7.12	1
-0.06208	2.88	0.0716	0.96	7.16	1
-0.06204	2.88	0.072	0.96	7.2	1
-0.062	2.88	0.0724	0.96	7.24	1
-0.06196	2.88	0.0728	0.96	7.28	1
-0.06192	2.96	0.0732	0.986667	7.32	1
-0.06188	2.92	0.0736	0.973333	7.36	1
-0.06184	2.92	0.074	0.973333	7.4	1
-0.0618	2.96	0.0744	0.986667	7.44	1
-0.06176	2.88	0.0748	0.96	7.48	1
-0.06172	2.88	0.0752	0.96	7.52	1
-0.06168	2.92	0.0756	0.973333	7.56	1
-0.06164	2.92	0.076	0.973333	7.6	1
-0.0616	2.92	0.0764	0.973333	7.64	1
-0.06156	2.92	0.0768	0.973333	7.68	1
-0.06152	2.92	0.0772	0.973333	7.72	1
-0.06148	2.96	0.0776	0.986667	7.76	1
-0.06144	2.84	0.078	0.946667	7.8	1
-0.0614	2.92	0.0784	0.973333	7.84	1
-0.06136	2.92	0.0788	0.973333	7.88	1
-0.06132	2.92	0.0792	0.973333	7.92	1
-0.06128	2.92	0.0796	0.973333	7.96	1
-0.06124	2.88	0.08	0.96	8	1
-0.0612	2.88	0.0804	0.96	8.04	1
-0.06116	2.88	0.0808	0.96	8.08	1
-0.06112	2.92	0.0812	0.973333	8.12	1
-0.06108	2.92	0.0816	0.973333	8.16	1
-0.06104	2.92	0.082	0.973333	8.2	1
-0.061	2.96	0.0824	0.986667	8.24	1
-0.06096	2.92	0.0828	0.973333	8.28	1
-0.06092	2.88	0.0832	0.96	8.32	1
-0.06088	2.84	0.0836	0.946667	8.36	1
-0.06084	2.92	0.084	0.973333	8.4	1
-0.0608	2.92	0.0844	0.973333	8.44	1
-0.06076	2.92	0.0848	0.973333	8.48	1
-0.06072	2.92	0.0852	0.973333	8.52	1
-0.06068	2.92	0.0856	0.973333	8.56	1
-0.06064	2.92	0.086	0.973333	8.6	1
-0.0606	2.88	0.0864	0.96	8.64	1
-0.06056	2.88	0.0868	0.96	8.68	1
-0.06052	2.92	0.0872	0.973333	8.72	1
-0.06048	2.88	0.0876	0.96	8.76	1
-0.06044	2.92	0.088	0.973333	8.8	1
-0.0604	2.92	0.0884	0.973333	8.84	1
-0.06036	2.88	0.0888	0.96	8.88	1
-0.06032	2.92	0.0892	0.973333	8.92	1
-0.06028	2.88	0.0896	0.96	8.96	1
-0.06024	2.92	0.09	0.973333	9	1
-0.0602	2.96	0.0904	0.986667	9.04	1
-0.06016	2.92	0.0908	0.973333	9.08	1
-0.06012	2.92	0.0912	0.973333	9.12	1
-0.06008	2.92	0.0916	0.973333	9.16	1
-0.06004	2.88	0.092	0.96	9.2	1
-0.06	2.88	0.0924	0.96	9.24	1
-0.05996	2.88	0.0928	0.96	9.28	1
-0.05992	2.92	0.0932	0.973333	9.32	1
-0.05988	2.88	0.0936	0.96	9.36	1
-0.05984	2.88	0.094	0.96	9.4	1
-0.0598	2.92	0.0944	0.973333	9.44	1
-0.05976	2.92	0.0948	0.973333	9.48	1
-0.05972	2.84	0.0952	0.946667	9.52	1
-0.05968	2.88	0.0956	0.96	9.56	1
-0.05964	2.8	0.096	0.933333	9.6	1
-0.0596	2.88	0.0964	0.96	9.64	1
-0.05956	2.88	0.0968	0.96	9.68	1
-0.05952	2.88	0.0972	0.96	9.72	1
-0.05948	2.88	0.0976	0.96	9.76	1
-0.05944	2.88	0.098	0.96	9.8	1
-0.0594	2.88	0.0984	0.96	9.84	1
-0.05936	2.88	0.0988	0.96	9.88	1
-0.05932	2.92	0.0992	0.973333	9.92	1
-0.05928	2.88	0.0996	0.96	9.96	1
-0.05924	2.84	0.1	0.946667	10	0
-0.0592	2.84	0.1004	0.946667	10.04	0
-0.05916	2.88	0.1008	0.96	10.08	0
-0.05912	2.84	0.1012	0.946667	10.12	0
-0.05908	2.84	0.1016	0.946667	10.16	0
-0.05904	2.88	0.102	0.96	10.2	0
-0.059	2.84	0.1024	0.946667	10.24	0
-0.05896	2.88	0.1028	0.96	10.28	0
-0.05892	2.84	0.1032	0.946667	10.32	0
-0.05888	2.88	0.1036	0.96	10.36	0
-0.05884	2.84	0.104	0.946667	10.4	0
-0.0588	2.84	0.1044	0.946667	10.44	0
-0.05876	2.84	0.1048	0.946667	10.48	0
-0.05872	2.84	0.1052	0.946667	10.52	0
-0.05868	2.84	0.1056	0.946667	10.56	0
-0.05864	2.84	0.106	0.946667	10.6	0
-0.0586	2.84	0.1064	0.946667	10.64	0
-0.05856	2.8	0.1068	0.933333	10.68	0
-0.05852	2.84	0.1072	0.946667	10.72	0
-0.05848	2.84	0.1076	0.946667	10.76	0
-0.05844	2.88	0.108	0.96	10.8	0
-0.0584	2.84	0.1084	0.946667	10.84	0
-0.05836	2.88	0.1088	0.96	10.88	0
-0.05832	2.88	0.1092	0.96	10.92	0
-0.05828	2.84	0.1096	0.946667	10.96	0
-0.05824	2.84	0.11	0.946667	11	0
-0.0582	2.84	0.1104	0.946667	11.04	0
-0.05816	2.84	0.1108	0.946667	11.08	0
-0.05812	2.84	0.1112	0.946667	11.12	0
-0.05808	2.88	0.1116	0.96	11.16	0
-0.05804	2.84	0.112	0.946667	11.2	0
-0.058	2.84	0.1124	0.946667	11.24	0
-0.05796	2.84	0.1128	0.946667	11.28	0
-0.05792	2.8	0.1132	0.933333	11.32	0
-0.05788	2.84	0.1136	0.946667	11.36	0
-0.05784	2.84	0.114	0.946667	11.4	0
-0.0578	2.92	0.1144	0.973333	11.44	0
-0.05776	2.88	0.1148	0.96	11.48	0
-0.05772	2.84	0.1152	0.946667	11.52	0
-0.05768	2.84	0.1156	0.946667	11.56	0
-0.05764	2.84	0.116	0.946667	11.6	0
-0.0576	2.84	0.1164	0.946667	11.64	0
-0.05756	2.84	0.1168	0.946667	11.68	0
-0.05752	2.84	0.1172	0.946667	11.72	0
-0.05748	2.84	0.1176	0.946667	11.76	0
-0.05744	2.84	0.118	0.946667	11.8	0
-0.0574	2.88	0.1184	0.96	11.84	0
-0.05736	2.8	0.1188	0.933333	11.88	0
-0.05732	2.84	0.1192	0.946667	11.92	0
-0.05728	2.84	0.1196	0.946667	11.96	0
-0.05724	2.88	0.12	0.96	12	0
-0.0572	2.88	0.1204	0.96	12.04	0
-0.05716	2.84	0.1208	0.946667	12.08	0
-0.05712	2.88	0.1212	0.96	12.12	0
-0.05708	2.84	0.1216	0.946667	12.16	0
-0.05704	2.84	0.122	0.946667	12.2	0
-0.057	2.84	0.1224	0.946667	12.24	0
-0.05696	2.88	0.1228	0.96	12.28	0
-0.05692	2.84	0.1232	0.946667	12.32	0
-0.05688	2.88	0.1236	0.96	12.36	0
-0.05684	2.84	0.124	0.946667	12.4	0
-0.0568	2.84	0.1244	0.946667	12.44	0
-0.05676	2.88	0.1248	0.96	12.48	0
-0.05672	2.84	0.1252	0.946667	12.52	0
-0.05668	2.84	0.1256	0.946667	12.56	0
-0.05664	2.84	0.126	0.946667	12.6	0
-0.0566	2.88	0.1264	0.96	12.64	0
-0.05656	2.84	0.1268	0.946667	12.68	0
-0.05652	2.88	0.1272	0.96	12.72	0
-0.05648	2.8	0.1276	0.933333	12.76	0
-0.05644	2.88	0.128	0.96	12.8	0
-0.0564	2.88	0.1284	0.96	12.84	0
-0.05636	2.84	0.1288	0.946667	12.88	0
-0.05632	2.92	0.1292	0.973333	12.92	0
-0.05628	2.88	0.1296	0.96	12.96	0
-0.05624	2.8	0.13	0.933333	13	0
-0.0562	2.88	0.1304	0.96	13.04	0
-0.05616	2.88	0.1308	0.96	13.08	0
-0.05612	2.88	0.1312	0.96	13.12	0
-0.05608	2.8	0.1316	0.933333	13.16	0
-0.05604	2.88	0.132	0.96	13.2	0
-0.056	2.88	0.1324	0.96	13.24	0
-0.05596	2.88	0.1328	0.96	13.28	0
-0.05592	2.88	0.1332	0.96	13.32	0
-0.05588	2.84	0.1336	0.946667	13.36	0
-0.05584	2.84	0.134	0.946667	13.4	0
-0.0558	2.8	0.1344	0.933333	13.44	0
-0.05576	2.88	0.1348	0.96	13.48	0
-0.05572	2.88	0.1352	0.96	13.52	0
-0.05568	2.84	0.1356	0.946667	13.56	0
-0.05564	2.88	0.136	0.96	13.6	0
-0.0556	2.84	0.1364	0.946667	13.64	0
-0.05556	2.8	0.1368	0.933333	13.68	0
-0.05552	2.84	0.1372	0.946667	13.72	0
-0.05548	2.84	0.1376	0.946667	13.76	0
-0.05544	2.84	0.138	0.946667	13.8	0
-0.0554	2.84	0.1384	0.946667	13.84	0
-0.05536	2.84	0.1388	0.946667	13.88	0
-0.05532	2.88	0.1392	0.96	13.92	0
-0.05528	2.8	0.1396	0.933333	13.96	0
-0.05524	2.88	0.14	0.96	14	0
-0.0552	2.84	0.1404	0.946667	14.04	0
-0.05516	2.84	0.1408	0.946667	14.08	0
-0.05512	2.84	0.1412	0.946667	14.12	0
-0.05508	2.84	0.1416	0.946667	14.16	0
-0.05504	2.84	0.142	0.946667	14.2	0
-0.055	2.88	0.1424	0.96	14.24	0
-0.05496	2.88	0.1428	0.96	14.28	0
-0.05492	2.84	0.1432	0.946667	14.32	0
-0.05488	2.84	0.1436	0.946667	14.36	0
-0.05484	2.84	0.144	0.946667	14.4	0
-0.0548	2.84	0.1444	0.946667	14.44	0
-0.05476	2.8	0.1448	0.933333	14.48	0
-0.05472	2.84	0.1452	0.946667	14.52	0
-0.05468	2.84	0.1456	0.946667	14.56	0
-0.05464	2.84	0.146	0.946667	14.6	0
-0.0546	2.84	0.1464	0.946667	14.64	0
-0.05456	2.84	0.1468	0.946667	14.68	0
-0.05452	2.84	0.1472	0.946667	14.72	0
-0.05448	2.84	0.1476	0.946667	14.76	0
-0.05444	2.84	0.148	0.946667	14.8	0
-0.0544	2.84	0.1484	0.946667	14.84	0
-0.05436	2.84	0.1488	0.946667	14.88	0
-0.05432	2.88	0.1492	0.96	14.92	0
-0.05428	2.84	0.1496	0.946667	14.96	0
-0.05424	2.84	0.15	0.946667	15	0
-0.0542	2.84	0.1504	0.946667	15.04	0
-0.05416	2.88	0.1508	0.96	15.08	0
-0.05412	2.88	0.1512	0.96	15.12	0
-0.05408	2.84	0.1516	0.946667	15.16	0
-0.05404	2.84	0.152	0.946667	15.2	0
-0.054	2.88	0.1524	0.96	15.24	0
-0.05396	2.84	0.1528	0.946667	15.28	0
-0.05392	2.84	0.1532	0.946667	15.32	0
-0.05388	2.8	0.1536	0.933333	15.36	0
-0.05384	2.8	0.154	0.933333	15.4	0
-0.0538	2.88	0.1544	0.96	15.44	0
-0.05376	2.84	0.1548	0.946667	15.48	0
-0.05372	2.92	0.1552	0.973333	15.52	0
-0.05368	2.84	0.1556	0.946667	15.56	0
-0.05364	2.84	0.156	0.946667	15.6	0
-0.0536	2.88	0.1564	0.96	15.64	0
-0.05356	2.88	0.1568	0.96	15.68	0
-0.05352	2.84	0.1572	0.946667	15.72	0
-0.05348	2.84	0.1576	0.946667	15.76	0
-0.05344	2.84	0.158	0.946667	15.8	0
-0.0534	2.88	0.1584	0.96	15.84	0
-0.05336	2.84	0.1588	0.946667	15.88	0
-0.05332	2.92	0.1592	0.973333	15.92	0
-0.05328	2.84	0.1596	0.946667	15.96	0
-0.05324	2.84	0.16	0.946667	16	0
-0.0532	2.8	0.1604	0.933333	16.04	0
-0.05316	2.88	0.1608	0.96	16.08	0
-0.05312	2.88	0.1612	0.96	16.12	0
-0.05308	2.8	0.1616	0.933333	16.16	0
-0.05304	2.88	0.162	0.96	16.2	0
-0.053	2.88	0.1624	0.96	16.24	0
-0.05296	2.88	0.1628	0.96	16.28	0
-0.05292	2.88	0.1632	0.96	16.32	0
-0.05288	2.88	0.1636	0.96	16.36	0
-0.05284	2.88	0.164	0.96	16.4	0
-0.0528	2.8	0.1644	0.933333	16.44	0
-0.05276	2.88	0.1648	0.96	16.48	0
-0.05272	2.84	0.1652	0.946667	16.52	0
-0.05268	2.84	0.1656	0.946667	16.56	0
-0.05264	2.84	0.166	0.946667	16.6	0
-0.0526	2.88	0.1664	0.96	16.64	0
-0.05256	2.8	0.1668	0.933333	16.68	0
-0.05252	2.88	0.1672	0.96	16.72	0
-0.05248	2.8	0.1676	0.933333	16.76	0
-0.05244	2.84	0.168	0.946667	16.8	0
-0.0524	2.84	0.1684	0.946667	16.84	0
-0.05236	2.84	0.1688	0.946667	16.88	0
-0.05232	2.84	0.1692	0.946667	16.92	0
-0.05228	2.84	0.1696	0.946667	16.96	0
-0.05224	2.88	0.17	0.96	17	0
-0.0522	2.84	0.1704	0.946667	17.04	0
-0.05216	2.84	0.1708	0.946667	17.08	0
-0.05212	2.84	0.1712	0.946667	17.12	0
-0.05208	2.84	0.1716	0.946667	17.16	0
-0.05204	2.84	0.172	0.946667	17.2	0
-0.052	2.8	0.1724	0.933333	17.24	0
-0.05196	2.84	0.1728	0.946667	17.28	0
-0.05192	2.92	0.1732	0.973333	17.32	0
-0.05188	2.84	0.1736	0.946667	17.36	0
-0.05184	2.84	0.174	0.946667	17.4	0
-0.0518	2.84	0.1744	0.946667	17.44	0
-0.05176	2.88	0.1748	0.96	17.48	0
-0.05172	2.84	0.1752	0.946667	17.52	0
-0.05168	2.84	0.1756	0.946667	17.56	0
-0.05164	2.84	0.176	0.946667	17.6	0
-0.0516	2.84	0.1764	0.946667	17.64	0
-0.05156	2.84	0.1768	0.946667	17.68	0
-0.05152	2.88	0.1772	0.96	17.72	0
-0.05148	2.84	0.1776	0.946667	17.76	0
-0.05144	2.84	0.178	0.946667	17.8	0
-0.0514	2.84	0.1784	0.946667	17.84	0
-0.05136	2.88	0.1788	0.96	17.88	0
-0.05132	2.84	0.1792	0.946667	17.92	0
-0.05128	2.84	0.1796	0.946667	17.96	0
-0.05124	2.84	0.18	0.946667	18	0
-0.0512	2.8	0.1804	0.933333	18.04	0
-0.05116	2.8	0.1808	0.933333	18.08	0
-0.05112	2.84	0.1812	0.946667	18.12	0
-0.05108	2.84	0.1816	0.946667	18.16	0
-0.05104	2.84	0.182	0.946667	18.2	0
-0.051	2.84	0.1824	0.946667	18.24	0
-0.05096	2.84	0.1828	0.946667	18.28	0
-0.05092	2.84	0.1832	0.946667	18.32	0
-0.05088	2.84	0.1836	0.946667	18.36	0
-0.05084	2.88	0.184	0.96	18.4	0
-0.0508	2.88	0.1844	0.96	18.44	0
-0.05076	2.88	0.1848	0.96	18.48	0
-0.05072	2.8	0.1852	0.933333	18.52	0
-0.05068	2.84	0.1856	0.946667	18.56	0
-0.05064	2.84	0.186	0.946667	18.6	0
-0.0506	2.84	0.1864	0.946667	18.64	0
-0.05056	2.88	0.1868	0.96	18.68	0
-0.05052	2.84	0.1872	0.946667	18.72	0
-0.05048	2.84	0.1876	0.946667	18.76	0
-0.05044	2.88	0.188	0.96	18.8	0
-0.0504	2.88	0.1884	0.96	18.84	0
-0.05036	2.8	0.1888	0.933333	18.88	0
-0.05032	2.84	0.1892	0.946667	18.92	0
-0.05028	2.84	0.1896	0.946667	18.96	0
-0.05024	2.84	0.19	0.946667	19	0
-0.0502	2.8	0.1904	0.933333	19.04	0
-0.05016	2.88	0.1908	0.96	19.08	0
-0.05012	2.84	0.1912	0.946667	19.12	0
-0.05008	2.88	0.1916	0.96	19.16	0
-0.05004	2.84	0.192	0.946667	19.2	0
-0.05	2.84	0.1924	0.946667	19.24	0
-0.04996	2.84	0.1928	0.946667	19.28	0
-0.04992	2.84	0.1932	0.946667	19.32	0
-0.04988	2.84	0.1936	0.946667	19.36	0
-0.04984	2.84	0.194	0.946667	19.4	0
-0.0498	2.88	0.1944	0.96	19.44	0
-0.04976	2.88	0.1948	0.96	19.48	0
-0.04972	2.84	0.1952	0.946667	19.52	0
-0.04968	2.8	0.1956	0.933333	19.56	0
-0.04964	2.84	0.196	0.946667	19.6	0
-0.0496	2.84	0.1964	0.946667	19.64	0
-0.04956	2.8	0.1968	0.933333	19.68	0
-0.04952	2.84	0.1972	0.946667	19.72	0
-0.04948	2.88	0.1976	0.96	19.76	0
-0.04944	2.84	0.198	0.946667	19.8	0
-0.0494	2.92	0.1984	0.973333	19.84	0
-0.04936	2.84	0.1988	0.946667	19.88	0
-0.04932	2.84	0.1992	0.946667	19.92	0
-0.04928	2.84	0.1996	0.946667	19.96	0
-0.04924	2.84	0.2	0.946667	20	0
-0.0492	2.84	0.2004	0.946667	20.04	0
-0.04916	2.84	0.2008	0.946667	20.08	0
-0.04912	2.8	0.2012	0.933333	20.12	0
-0.04908	2.8	0.2016	0.933333	20.16	0
-0.04904	2.84	0.202	0.946667	20.2	0
-0.049	2.84	0.2024	0.946667	20.24	0
-0.04896	2.84	0.2028	0.946667	20.28	0
-0.04892	2.84	0.2032	0.946667	20.32	0
-0.04888	2.84	0.2036	0.946667	20.36	0
-0.04884	2.88	0.204	0.96	20.4	0
-0.0488	2.84	0.2044	0.946667	20.44	0
-0.04876	2.84	0.2048	0.946667	20.48	0
-0.04872	2.84	0.2052	0.946667	20.52	0
-0.04868	2.84	0.2056	0.946667	20.56	0
-0.04864	2.84	0.206	0.946667	20.6	0
-0.0486	2.84	0.2064	0.946667	20.64	0
-0.04856	2.84	0.2068	0.946667	20.68	0
-0.04852	2.84	0.2072	0.946667	20.72	0
-0.04848	2.84	0.2076	0.946667	20.76	0
-0.04844	2.8	0.208	0.933333	20.8	0
-0.0484	2.88	0.2084	0.96	20.84	0
-0.04836	2.92	0.2088	0.973333	20.88	0
-0.04832	2.8	0.2092	0.933333	20.92	0
-0.04828	2.84	0.2096	0.946667	20.96	0
-0.04824	2.8	0.21	0.933333	21	0
-0.0482	2.84	0.2104	0.946667	21.04	0
-0.04816	2.84	0.2108	0.946667	21.08	0
-0.04812	2.84	0.2112	0.946667	21.12	0
-0.04808	2.84	0.2116	0.946667	21.16	0
-0.04804	2.84	0.212	0.946667	21.2	0
-0.048	2.84	0.2124	0.946667	21.24	0
-0.04796	2.88	0.2128	0.96	21.28	0
-0.04792	2.84	0.2132	0.946667	21.32	0
-0.04788	2.84	0.2136	0.946667	21.36	0
-0.04784	2.8	0.214	0.933333	21.4	0
-0.0478	2.84	0.2144	0.946667	21.44	0
-0.04776	2.84	0.2148	0.946667	21.48	0
-0.04772	2.84	0.2152	0.946667	21.52	0
-0.04768	2.84	0.2156	0.946667	21.56	0
-0.04764	2.8	0.216	0.933333	21.6	0
-0.0476	2.8	0.2164	0.933333	21.64	0
-0.04756	2.84	0.2168	0.946667	21.68	0
-0.04752	2.84	0.2172	0.946667	21.72	0
-0.04748	2.88	0.2176	0.96	21.76	0
-0.04744	2.84	0.218	0.946667	21.8	0
-0.0474	2.88	0.2184	0.96	21.84	0
-0.04736	2.84	0.2188	0.946667	21.88	0
-0.04732	2.88	0.2192	0.96	21.92	0
-0.04728	2.92	0.2196	0.973333	21.96	0
-0.04724	2.84	0.22	0.946667	22	0
-0.0472	2.84	0.2204	0.946667	22.04	0
-0.04716	2.84	0.2208	0.946667	22.08	0
-0.04712	2.84	0.2212	0.946667	22.12	0
-0.04708	2.84	0.2216	0.946667	22.16	0
-0.04704	2.84	0.222	0.946667	22.2	0
-0.047	2.8	0.2224	0.933333	22.24	0
-0.04696	2.84	0.2228	0.946667	22.28	0
-0.04692	2.88	0.2232	0.96	22.32	0
-0.04688	2.84	0.2236	0.946667	22.36	0
-0.04684	2.84	0.224	0.946667	22.4	0
-0.0468	2.84	0.2244	0.946667	22.44	0
-0.04676	2.84	0.2248	0.946667	22.48	0
-0.04672	2.84	0.2252	0.946667	22.52	0
-0.04668	2.84	0.2256	0.946667	22.56	0
-0.04664	2.84	0.226	0.946667	22.6	0
-0.0466	2.84	0.2264	0.946667	22.64	0
-0.04656	2.84	0.2268	0.946667	22.68	0
-0.04652	2.84	0.2272	0.946667	22.72	0
-0.04648	2.84	0.2276	0.946667	22.76	0
-0.04644	2.84	0.228	0.946667	22.8	0
-0.0464	2.88	0.2284	0.96	22.84	0
-0.04636	2.84	0.2288	0.946667	22.88	0
-0.04632	2.84	0.2292	0.946667	22.92	0
-0.04628	2.88	0.2296	0.96	22.96	0
-0.04624	2.84	0.23	0.946667	23	0
-0.0462	2.84	0.2304	0.946667	23.04	0
-0.04616	2.88	0.2308	0.96	23.08	0
-0.04612	2.84	0.2312	0.946667	23.12	0
-0.04608	2.84	0.2316	0.946667	23.16	0
-0.04604	2.84	0.232	0.946667	23.2	0
-0.046	2.84	0.2324	0.946667	23.24	0
-0.04596	2.84	0.2328	0.946667	23.28	0
-0.04592	2.8	0.2332	0.933333	23.32	0
-0.04588	2.84	0.2336	0.946667	23.36	0
-0.04584	2.88	0.234	0.96	23.4	0
-0.0458	2.92	0.2344	0.973333	23.44	0
-0.04576	2.84	0.2348	0.946667	23.48	0
-0.04572	2.84	0.2352	0.946667	23.52	0
-0.04568	2.84	0.2356	0.946667	23.56	0
-0.04564	2.84	0.236	0.946667	23.6	0
-0.0456	2.84	0.2364	0.946667	23.64	0
-0.04556	2.84	0.2368	0.946667	23.68	0
-0.04552	2.84	0.2372	0.946667	23.72	0
-0.04548	2.84	0.2376	0.946667	23.76	0
-0.04544	2.84	0.238	0.946667	23.8	0
-0.0454	2.84	0.2384	0.946667	23.84	0
-0.04536	2.88	0.2388	0.96	23.88	0
-0.04532	2.88	0.2392	0.96	23.92	0
-0.04528	2.8	0.2396	0.933333	23.96	0
-0.04524	2.84	0.24	0.946667	24	0
-0.0452	2.84	0.2404	0.946667	24.04	0
-0.04516	2.84	0.2408	0.946667	24.08	0
-0.04512	2.88	0.2412	0.96	24.12	0
-0.04508	2.84	0.2416	0.946667	24.16	0
-0.04504	2.84	0.242	0.946667	24.2	0
-0.045	2.84	0.2424	0.946667	24.24	0
-0.04496	2.84	0.2428	0.946667	24.28	0
-0.04492	2.88	0.2432	0.96	24.32	0
-0.04488	2.8	0.2436	0.933333	24.36	0
-0.04484	2.84	0.244	0.946667	24.4	0
-0.0448	2.8	0.2444	0.933333	24.44	0
-0.04476	2.84	0.2448	0.946667	24.48	0
-0.04472	2.84	0.2452	0.946667	24.52	0
-0.04468	2.8	0.2456	0.933333	24.56	0
-0.04464	2.8	0.246	0.933333	24.6	0
-0.0446	2.84	0.2464	0.946667	24.64	0
-0.04456	2.84	0.2468	0.946667	24.68	0
-0.04452	2.88	0.2472	0.96	24.72	0
-0.04448	2.84	0.2476	0.946667	24.76	0
-0.04444	2.84	0.248	0.946667	24.8	0
-0.0444	2.84	0.2484	0.946667	24.84	0
-0.04436	2.84	0.2488	0.946667	24.88	0
-0.04432	2.84	0.2492	0.946667	24.92	0
-0.04428	2.84	0.2496	0.946667	24.96	0
-0.04424	2.84	0.25	0.946667	25	0
-0.0442	2.88	0.2504	0.96	25.04	0
-0.04416	2.84	0.2508	0.946667	25.08	0
-0.04412	2.92	0.2512	0.973333	25.12	0
-0.04408	2.8	0.2516	0.933333	25.16	0
-0.04404	2.8	0.252	0.933333	25.2	0
-0.044	2.8	0.2524	0.933333	25.24	0
-0.04396	2.84	0.2528	0.946667	25.28	0
-0.04392	2.84	0.2532	0.946667	25.32	0
-0.04388	2.84	0.2536	0.946667	25.36	0
-0.04384	2.84	0.254	0.946667	25.4	0
-0.0438	2.84	0.2544	0.946667	25.44	0
-0.04376	2.76	0.2548	0.92	25.48	0
-0.04372	2.84	0.2552	0.946667	25.52	0
-0.04368	2.84	0.2556	0.946667	25.56	0
-0.04364	2.88	0.256	0.96	25.6	0
-0.0436	2.84	0.2564	0.946667	25.64	0
-0.04356	2.8	0.2568	0.933333	25.68	0
-0.04352	2.84	0.2572	0.946667	25.72	0
-0.04348	2.84	0.2576	0.946667	25.76	0
-0.04344	2.84	0.258	0.946667	25.8	0
-0.0434	2.88	0.2584	0.96	25.84	0
-0.04336	2.84	0.2588	0.946667	25.88	0
-0.04332	2.88	0.2592	0.96	25.92	0
-0.04328	2.84	0.2596	0.946667	25.96	0
-0.04324	2.8	0.26	0.933333	26	0
-0.0432	2.8	0.2604	0.933333	26.04	0
-0.04316	2.88	0.2608	0.96	26.08	0
-0.04312	2.84	0.2612	0.946667	26.12	0
-0.04308	2.8	0.2616	0.933333	26.16	0
-0.04304	2.84	0.262	0.946667	26.2	0
-0.043	2.84	0.2624	0.946667	26.24	0
-0.04296	2.8	0.2628	0.933333	26.28	0
-0.04292	2.88	0.2632	0.96	26.32	0
-0.04288	2.84	0.2636	0.946667	26.36	0
-0.04284	2.8	0.264	0.933333	26.4	0
-0.0428	2.84	0.2644	0.946667	26.44	0
-0.04276	2.84	0.2648	0.946667	26.48	0
-0.04272	2.88	0.2652	0.96	26.52	0
-0.04268	2.84	0.2656	0.946667	26.56	0
-0.04264	2.88	0.266	0.96	26.6	0
-0.0426	2.84	0.2664	0.946667	26.64	0
-0.04256	2.88	0.2668	0.96	26.68	0
-0.04252	2.84	0.2672	0.946667	26.72	0
-0.04248	2.84	0.2676	0.946667	26.76	0
-0.04244	2.92	0.268	0.973333	26.8	0
-0.0424	2.88	0.2684	0.96	26.84	0
-0.04236	2.84	0.2688	0.946667	26.88	0
-0.04232	2.8	0.2692	0.933333	26.92	0
-0.04228	2.84	0.2696	0.946667	26.96	0
-0.04224	2.84	0.27	0.946667	27	0
-0.0422	2.88	0.2704	0.96	27.04	0
-0.04216	2.88	0.2708	0.96	27.08	0
-0.04212	2.84	0.2712	0.946667	27.12	0
-0.04208	2.84	0.2716	0.946667	27.16	0
-0.04204	2.84	0.272	0.946667	27.2	0
-0.042	2.84	0.2724	0.946667	27.24	0
-0.04196	2.84	0.2728	0.946667	27.28	0
-0.04192	2.8	0.2732	0.933333	27.32	0
-0.04188	2.8	0.2736	0.933333	27.36	0
-0.04184	2.8	0.274	0.933333	27.4	0
-0.0418	2.8	0.2744	0.933333	27.44	0
-0.04176	2.84	0.2748	0.946667	27.48	0
-0.04172	2.84	0.2752	0.946667	27.52	0
-0.04168	2.84	0.2756	0.946667	27.56	0
-0.04164	2.88	0.276	0.96	27.6	0
-0.0416	2.84	0.2764	0.946667	27.64	0
-0.04156	2.84	0.2768	0.946667	27.68	0
-0.04152	2.84	0.2772	0.946667	27.72	0
-0.04148	2.8	0.2776	0.933333	27.76	0
-0.04144	2.8	0.278	0.933333	27.8	0
-0.0414	2.8	0.2784	0.933333	27.84	0
-0.04136	2.84	0.2788	0.946667	27.88	0
-0.04132	2.84	0.2792	0.946667	27.92	0
-0.04128	2.84	0.2796	0.946667	27.96	0
-0.04124	2.84	0.28	0.946667	28	0
-0.0412	2.84	0.2804	0.946667	28.04	0
-0.04116	2.84	0.2808	0.946667	28.08	0
-0.04112	2.84	0.2812	0.946667	28.12	0
-0.04108	2.8	0.2816	0.933333	28.16	0
-0.04104	2.84	0.282	0.946667	28.2	0
-0.041	2.84	0.2824	0.946667	28.24	0
-0.04096	2.84	0.2828	0.946667	28.28	0
-0.04092	2.84	0.2832	0.946667	28.32	0
-0.04088	2.8	0.2836	0.933333	28.36	0
-0.04084	2.84	0.284	0.946667	28.4	0
-0.0408	2.84	0.2844	0.946667	28.44	0
-0.04076	2.84	0.2848	0.946667	28.48	0
-0.04072	2.84	0.2852	0.946667	28.52	0
-0.04068	2.84	0.2856	0.946667	28.56	0
-0.04064	2.8	0.286	0.933333	28.6	0
-0.0406	2.88	0.2864	0.96	28.64	0
-0.04056	2.8	0.2868	0.933333	28.68	0
-0.04052	2.8	0.2872	0.933333	28.72	0
-0.04048	2.8	0.2876	0.933333	28.76	0
-0.04044	2.92	0.288	0.973333	28.8	0
-0.0404	2.84	0.2884	0.946667	28.84	0
-0.04036	2.88	0.2888	0.96	28.88	0
-0.04032	2.84	0.2892	0.946667	28.92	0
-0.04028	2.8	0.2896	0.933333	28.96	0
-0.04024	2.84	0.29	0.946667	29	0
-0.0402	2.84	0.2904	0.946667	29.04	0
-0.04016	2.88	0.2908	0.96	29.08	0
-0.04012	2.88	0.2912	0.96	29.12	0
-0.04008	2.84	0.2916	0.946667	29.16	0
-0.04004	2.8	0.292	0.933333	29.2	0
-0.04	2.84	0.2924	0.946667	29.24	0
-0.03996	2.88	0.2928	0.96	29.28	0
-0.03992	2.84	0.2932	0.946667	29.32	0
-0.03988	2.84	0.2936	0.946667	29.36	0
-0.03984	2.8	0.294	0.933333	29.4	0
-0.0398	2.8	0.2944	0.933333	29.44	0
-0.03976	2.84	0.2948	0.946667	29.48	0
-0.03972	2.84	0.2952	0.946667	29.52	0
-0.03968	2.84	0.2956	0.946667	29.56	0
-0.03964	2.84	0.296	0.946667	29.6	0
-0.0396	2.8	0.2964	0.933333	29.64	0
-0.03956	2.88	0.2968	0.96	29.68	0
-0.03952	2.84	0.2972	0.946667	29.72	0
-0.03948	2.84	0.2976	0.946667	29.76	0
-0.03944	2.84	0.298	0.946667	29.8	0
-0.0394	2.84	0.2984	0.946667	29.84	0
-0.03936	2.84	0.2988	0.946667	29.88	0
-0.03932	2.84	0.2992	0.946667	29.92	0
-0.03928	2.8	0.2996	0.933333	29.96	0
-0.03924	2.84	0.3	0.946667	30	0
-0.0392	2.84	0.3004	0.946667	30.04	0
-0.03916	2.84	0.3008	0.946667	30.08	0
-0.03912	2.84	0.3012	0.946667	30.12	0
-0.03908	2.84	0.3016	0.946667	30.16	0
-0.03904	2.8	0.302	0.933333	30.2	0
-0.039	2.88	0.3024	0.96	30.24	0
-0.03896	2.84	0.3028	0.946667	30.28	0
-0.03892	2.8	0.3032	0.933333	30.32	0
-0.03888	2.84	0.3036	0.946667	30.36	0
-0.03884	2.8	0.304	0.933333	30.4	0
-0.0388	2.84	0.3044	0.946667	30.44	0
-0.03876	2.84	0.3048	0.946667	30.48	0
-0.03872	2.84	0.3052	0.946667	30.52	0
-0.03868	2.84	0.3056	0.946667	30.56	0
-0.03864	2.84	0.306	0.946667	30.6	0
-0.0386	2.88	0.3064	0.96	30.64	0
-0.03856	2.8	0.3068	0.933333	30.68	0
-0.03852	2.8	0.3072	0.933333	30.72	0
-0.03848	2.84	0.3076	0.946667	30.76	0
-0.03844	2.84	0.308	0.946667	30.8	0
-0.0384	2.88	0.3084	0.96	30.84	0
-0.03836	2.8	0.3088	0.933333	30.88	0
-0.03832	2.84	0.3092	0.946667	30.92	0
-0.03828	2.84	0.3096	0.946667	30.96	0
-0.03824	2.84	0.31	0.946667	31	0
-0.0382	2.84	0.3104	0.946667	31.04	0
-0.03816	2.8	0.3108	0.933333	31.08	0
-0.03812	2.8	0.3112	0.933333	31.12	0
-0.03808	2.84	0.3116	0.946667	31.16	0
-0.03804	2.84	0.312	0.946667	31.2	0
-0.038	2.84	0.3124	0.946667	31.24	0
-0.03796	2.84	0.3128	0.946667	31.28	0
-0.03792	2.8	0.3132	0.933333	31.32	0
-0.03788	2.84	0.3136	0.946667	31.36	0
-0.03784	2.84	0.314	0.946667	31.4	0
-0.0378	2.8	0.3144	0.933333	31.44	0
-0.03776	2.84	0.3148	0.946667	31.48	0
-0.03772	2.84	0.3152	0.946667	31.52	0
-0.03768	2.84	0.3156	0.946667	31.56	0
-0.03764	2.8	0.316	0.933333	31.6	0
-0.0376	2.8	0.3164	0.933333	31.64	0
-0.03756	2.84	0.3168	0.946667	31.68	0
-0.03752	2.88	0.3172	0.96	31.72	0
-0.03748	2.8	0.3176	0.933333	31.76	0
-0.03744	2.84	0.318	0.946667	31.8	0
-0.0374	2.84	0.3184	0.946667	31.84	0
-0.03736	2.84	0.3188	0.946667	31.88	0
-0.03732	2.84	0.3192	0.946667	31.92	0
-0.03728	2.8	0.3196	0.933333	31.96	0
-0.03724	2.84	0.32	0.946667	32	0
-0.0372	2.8	0.3204	0.933333	32.04	0
-0.03716	2.84	0.3208	0.946667	32.08	0
-0.03712	2.84	0.3212	0.946667	32.12	0
-0.03708	2.8	0.3216	0.933333	32.16	0
-0.03704	2.84	0.322	0.946667	32.2	0
-0.037	2.8	0.3224	0.933333	32.24	0
-0.03696	2.84	0.3228	0.946667	32.28	0
-0.03692	2.84	0.3232	0.946667	32.32	0
-0.03688	2.84	0.3236	0.946667	32.36	0
-0.03684	2.84	0.324	0.946667	32.4	0
-0.0368	2.84	0.3244	0.946667	32.44	0
-0.03676	2.84	0.3248	0.946667	32.48	0
-0.03672	2.8	0.3252	0.933333	32.52	0
-0.03668	2.88	0.3256	0.96	32.56	0
-0.03664	2.8	0.326	0.933333	32.6	0
-0.0366	2.84	0.3264	0.946667	32.64	0
-0.03656	2.84	0.3268	0.946667	32.68	0
-0.03652	2.84	0.3272	0.946667	32.72	0
-0.03648	2.84	0.3276	0.946667	32.76	0
-0.03644	2.88	0.328	0.96	32.8	0
-0.0364	2.88	0.3284	0.96	32.84	0
-0.03636	2.84	0.3288	0.946667	32.88	0
-0.03632	2.84	0.3292	0.946667	32.92	0
-0.03628	2.84	0.3296	0.946667	32.96	0
-0.03624	2.84	0.33	0.946667	33	0
-0.0362	2.84	0.3304	0.946667	33.04	0
-0.03616	2.8	0.3308	0.933333	33.08	0
-0.03612	2.88	0.3312	0.96	33.12	0
-0.03608	2.84	0.3316	0.946667	33.16	0
-0.03604	2.84	0.332	0.946667	33.2	0
-0.036	2.84	0.3324	0.946667	33.24	0
-0.03596	2.84	0.3328	0.946667	33.28	0
-0.03592	2.8	0.3332	0.933333	33.32	0
-0.03588	2.84	0.3336	0.946667	33.36	0
-0.03584	2.8	0.334	0.933333	33.4	0
-0.0358	2.84	0.3344	0.946667	33.44	0
-0.03576	2.88	0.3348	0.96	33.48	0
-0.03572	2.84	0.3352	0.946667	33.52	0
-0.03568	2.84	0.3356	0.946667	33.56	0
-0.03564	2.84	0.336	0.946667	33.6	0
-0.0356	2.84	0.3364	0.946667	33.64	0
-0.03556	2.84	0.3368	0.946667	33.68	0
-0.03552	2.84	0.3372	0.946667	33.72	0
-0.03548	2.84	0.3376	0.946667	33.76	0
-0.03544	2.84	0.338	0.946667	33.8	0
-0.0354	2.84	0.3384	0.946667	33.84	0
-0.03536	2.8	0.3388	0.933333	33.88	0
-0.03532	2.84	0.3392	0.946667	33.92	0
-0.03528	2.88	0.3396	0.96	33.96	0
-0.03524	2.84	0.34	0.946667	34	0
-0.0352	2.84	0.3404	0.946667	34.04	0
-0.03516	2.8	0.3408	0.933333	34.08	0
-0.03512	2.84	0.3412	0.946667	34.12	0
-0.03508	2.84	0.3416	0.946667	34.16	0
-0.03504	2.8	0.342	0.933333	34.2	0
-0.035	2.84	0.3424	0.946667	34.24	0
-0.03496	2.84	0.3428	0.946667	34.28	0
-0.03492	2.84	0.3432	0.946667	34.32	0
-0.03488	2.8	0.3436	0.933333	34.36	0
-0.03484	2.84	0.344	0.946667	34.4	0
-0.0348	2.84	0.3444	0.946667	34.44	0
-0.03476	2.8	0.3448	0.933333	34.48	0
-0.03472	2.84	0.3452	0.946667	34.52	0
-0.03468	2.84	0.3456	0.946667	34.56	0
-0.03464	2.84	0.346	0.946667	34.6	0
-0.0346	2.84	0.3464	0.946667	34.64	0
-0.03456	2.84	0.3468	0.946667	34.68	0
-0.03452	2.84	0.3472	0.946667	34.72	0
-0.03448	2.8	0.3476	0.933333	34.76	0
-0.03444	2.8	0.348	0.933333	34.8	0
-0.0344	2.88	0.3484	0.96	34.84	0
-0.03436	2.84	0.3488	0.946667	34.88	0
-0.03432	2.84	0.3492	0.946667	34.92	0
-0.03428	2.84	0.3496	0.946667	34.96	0
-0.03424	2.84	0.35	0.946667	35	0
-0.0342	2.88	0.3504	0.96	35.04	0
-0.03416	2.88	0.3508	0.96	35.08	0
-0.03412	2.84	0.3512	0.946667	35.12	0
-0.03408	2.84	0.3516	0.946667	35.16	0
-0.03404	2.8	0.352	0.933333	35.2	0
-0.034	2.8	0.3524	0.933333	35.24	0
-0.03396	2.8	0.3528	0.933333	35.28	0
-0.03392	2.8	0.3532	0.933333	35.32	0
-0.03388	2.88	0.3536	0.96	35.36	0
-0.03384	2.84	0.354	0.946667	35.4	0
-0.0338	2.8	0.3544	0.933333	35.44	0
-0.03376	2.84	0.3548	0.946667	35.48	0
-0.03372	2.84	0.3552	0.946667	35.52	0
-0.03368	2.8	0.3556	0.933333	35.56	0
-0.03364	2.84	0.356	0.946667	35.6	0
-0.0336	2.88	0.3564	0.96	35.64	0
-0.03356	2.84	0.3568	0.946667	35.68	0
-0.03352	2.84	0.3572	0.946667	35.72	0
-0.03348	2.88	0.3576	0.96	35.76	0
-0.03344	2.84	0.358	0.946667	35.8	0
-0.0334	2.84	0.3584	0.946667	35.84	0
-0.03336	2.76	0.3588	0.92	35.88	0
-0.03332	2.88	0.3592	0.96	35.92	0
-0.03328	2.84	0.3596	0.946667	35.96	0
-0.03324	2.84	0.36	0.946667	36	0
-0.0332	2.88	0.3604	0.96	36.04	0
-0.03316	2.88	0.3608	0.96	36.08	0
-0.03312	2.88	0.3612	0.96	36.12	0
-0.03308	2.88	0.3616	0.96	36.16	0
-0.03304	2.84	0.362	0.946667	36.2	0
-0.033	2.88	0.3624	0.96	36.24	0
-0.03296	2.88	0.3628	0.96	36.28	0
-0.03292	2.84	0.3632	0.946667	36.32	0
-0.03288	2.84	0.3636	0.946667	36.36	0
-0.03284	2.8	0.364	0.933333	36.4	0
-0.0328	2.84	0.3644	0.946667	36.44	0
-0.03276	2.84	0.3648	0.946667	36.48	0
-0.03272	2.84	0.3652	0.946667	36.52	0
-0.03268	2.8	0.3656	0.933333	36.56	0
-0.03264	2.8	0.366	0.933333	36.6	0
-0.0326	2.88	0.3664	0.96	36.64	0
-0.03256	2.84	0.3668	0.946667	36.68	0
-0.03252	2.88	0.3672	0.96	36.72	0
-0.03248	2.84	0.3676	0.946667	36.76	0
-0.03244	2.84	0.368	0.946667	36.8	0
-0.0324	2.84	0.3684	0.946667	36.84	0
-0.03236	2.8	0.3688	0.933333	36.88	0
-0.03232	2.84	0.3692	0.946667	36.92	0
-0.03228	2.84	0.3696	0.946667	36.96	0
-0.03224	2.88	0.37	0.96	37	0
-0.0322	2.84	0.3704	0.946667	37.04	0
-0.03216	2.84	0.3708	0.946667	37.08	0
-0.03212	2.84	0.3712	0.946667	37.12	0
-0.03208	2.84	0.3716	0.946667	37.16	0
-0.03204	2.84	0.372	0.946667	37.2	0
-0.032	2.84	0.3724	0.946667	37.24	0
-0.03196	2.8	0.3728	0.933333	37.28	0
-0.03192	2.88	0.3732	0.96	37.32	0
-0.03188	2.88	0.3736	0.96	37.36	0
-0.03184	2.84	0.374	0.946667	37.4	0
-0.0318	2.88	0.3744	0.96	37.44	0
-0.03176	2.84	0.3748	0.946667	37.48	0
-0.03172	2.84	0.3752	0.946667	37.52	0
-0.03168	2.84	0.3756	0.946667	37.56	0
-0.03164	2.88	0.376	0.96	37.6	0
-0.0316	2.84	0.3764	0.946667	37.64	0
-0.03156	2.88	0.3768	0.96	37.68	0
-0.03152	2.88	0.3772	0.96	37.72	0
-0.03148	2.84	0.3776	0.946667	37.76	0
-0.03144	2.84	0.378	0.946667	37.8	0
-0.0314	2.84	0.3784	0.946667	37.84	0
-0.03136	2.84	0.3788	0.946667	37.88	0
-0.03132	2.84	0.3792	0.946667	37.92	0
-0.03128	2.8	0.3796	0.933333	37.96	0
-0.03124	2.8	0.38	0.933333	38	0
-0.0312	2.84	0.3804	0.946667	38.04	0
-0.03116	2.84	0.3808	0.946667	38.08	0
-0.03112	2.88	0.3812	0.96	38.12	0
-0.03108	2.84	0.3816	0.946667	38.16	0
-0.03104	2.88	0.382	0.96	38.2	0
-0.031	2.8	0.3824	0.933333	38.24	0
-0.03096	2.84	0.3828	0.946667	38.28	0
-0.03092	2.84	0.3832	0.946667	38.32	0
-0.03088	2.88	0.3836	0.96	38.36	0
-0.03084	2.84	0.384	0.946667	38.4	0
-0.0308	2.84	0.3844	0.946667	38.44	0
-0.03076	2.8	0.3848	0.933333	38.48	0
-0.03072	2.84	0.3852	0.946667	38.52	0
-0.03068	2.84	0.3856	0.946667	38.56	0
-0.03064	2.92	0.386	0.973333	38.6	0
-0.0306	2.84	0.3864	0.946667	38.64	0
-0.03056	2.84	0.3868	0.946667	38.68	0
-0.03052	2.84	0.3872	0.946667	38.72	0
-0.03048	2.88	0.3876	0.96	38.76	0
-0.03044	2.84	0.388	0.946667	38.8	0
-0.0304	2.84	0.3884	0.946667	38.84	0
-0.03036	2.84	0.3888	0.946667	38.88	0
-0.03032	2.84	0.3892	0.946667	38.92	0
-0.03028	2.84	0.3896	0.946667	38.96	0
-0.03024	2.84	0.39	0.946667	39	0
-0.0302	2.84	0.3904	0.946667	39.04	0
-0.03016	2.84	0.3908	0.946667	39.08	0
-0.03012	2.84	0.3912	0.946667	39.12	0
-0.03008	2.84	0.3916	0.946667	39.16	0
-0.03004	2.84	0.392	0.946667	39.2	0
-0.03	2.84	0.3924	0.946667	39.24	0
-0.02996	2.84	0.3928	0.946667	39.28	0
-0.02992	2.84	0.3932	0.946667	39.32	0
-0.02988	2.84	0.3936	0.946667	39.36	0
-0.02984	2.84	0.394	0.946667	39.4	0
-0.0298	2.84	0.3944	0.946667	39.44	0
-0.02976	2.88	0.3948	0.96	39.48	0
-0.02972	2.84	0.3952	0.946667	39.52	0
-0.02968	2.84	0.3956	0.946667	39.56	0
-0.02964	2.84	0.396	0.946667	39.6	0
-0.0296	2.84	0.3964	0.946667	39.64	0
-0.02956	2.84	0.3968	0.946667	39.68	0
-0.02952	2.88	0.3972	0.96	39.72	0
-0.02948	2.84	0.3976	0.946667	39.76	0
-0.02944	2.8	0.398	0.933333	39.8	0
-0.0294	2.8	0.3984	0.933333	39.84	0
-0.02936	2.8	0.3988	0.933333	39.88	0
-0.02932	2.84	0.3992	0.946667	39.92	0
-0.02928	2.8	0.3996	0.933333	39.96	0
-0.02924	2.92	0.4	0.973333	40	1
-0.0292	2.88	0.4004	0.96	40.04	1
-0.02916	2.88	0.4008	0.96	40.08	1
-0.02912	2.92	0.4012	0.973333	40.12	1
-0.02908	2.88	0.4016	0.96	40.16	1
-0.02904	2.92	0.402	0.973333	40.2	1
-0.029	2.92	0.4024	0.973333	40.24	1
-0.02896	2.92	0.4028	0.973333	40.28	1
-0.02892	2.96	0.4032	0.986667	40.32	1
-0.02888	2.96	0.4036	0.986667	40.36	1
-0.02884	2.92	0.404	0.973333	40.4	1
-0.0288	2.92	0.4044	0.973333	40.44	1
-0.02876	2.88	0.4048	0.96	40.48	1
-0.02872	2.92	0.4052	0.973333	40.52	1
-0.02868	2.92	0.4056	0.973333	40.56	1
-0.02864	2.92	0.406	0.973333	40.6	1
-0.0286	2.88	0.4064	0.96	40.64	1
-0.02856	2.92	0.4068	0.973333	40.68	1
-0.02852	2.88	0.4072	0.96	40.72	1
-0.02848	2.92	0.4076	0.973333	40.76	1
-0.02844	2.96	0.408	0.986667	40.8	1
-0.0284	2.92	0.4084	0.973333	40.84	1
-0.02836	2.88	0.4088	0.96	40.88	1
-0.02832	2.92	0.4092	0.973333	40.92	1
-0.02828	2.92	0.4096	0.973333	40.96	1
-0.02824	2.92	0.41	0.973333	41	1
-0.0282	2.92	0.4104	0.973333	41.04	1
-0.02816	2.92	0.4108	0.973333	41.08	1
-0.02812	2.92	0.4112	0.973333	41.12	1
-0.02808	2.96	0.4116	0.986667	41.16	1
-0.02804	2.92	0.412	0.973333	41.2	1
-0.028	2.92	0.4124	0.973333	41.24	1
-0.02796	2.92	0.4128	0.973333	41.28	1
-0.02792	2.96	0.4132	0.986667	41.32	1
-0.02788	2.92	0.4136	0.973333	41.36	1
-0.02784	2.88	0.414	0.96	41.4	1
-0.0278	2.84	0.4144	0.946667	41.44	1
-0.02776	2.92	0.4148	0.973333	41.48	1
-0.02772	2.92	0.4152	0.973333	41.52	1
-0.02768	2.84	0.4156	0.946667	41.56	1
-0.02764	2.92	0.416	0.973333	41.6	1
-0.0276	2.88	0.4164	0.96	41.64	1
-0.02756	2.88	0.4168	0.96	41.68	1
-0.02752	2.92	0.4172	0.973333	41.72	1
-0.02748	2.92	0.4176	0.973333	41.76	1
-0.02744	2.92	0.418	0.973333	41.8	1
-0.0274	2.88	0.4184	0.96	41.84	1
-0.02736	2.92	0.4188	0.973333	41.88	1
-0.02732	2.92	0.4192	0.973333	41.92	1
-0.02728	2.84	0.4196	0.946667	41.96	1
-0.02724	2.92	0.42	0.973333	42	1
-0.0272	2.92	0.4204	0.973333	42.04	1
-0.02716	2.88	0.4208	0.96	42.08	1
-0.02712	2.92	0.4212	0.973333	42.12	1
-0.02708	2.92	0.4216	0.973333	42.16	1
-0.02704	2.88	0.422	0.96	42.2	1
-0.027	2.88	0.4224	0.96	42.24	1
-0.02696	2.92	0.4228	0.973333	42.28	1
-0.02692	2.92	0.4232	0.973333	42.32	1
-0.02688	2.92	0.4236	0.973333	42.36	1
-0.02684	2.96	0.424	0.986667	42.4	1
-0.0268	2.92	0.4244	0.973333	42.44	1
-0.02676	2.96	0.4248	0.986667	42.48	1
-0.02672	2.88	0.4252	0.96	42.52	1
-0.02668	2.92	0.4256	0.973333	42.56	1
-0.02664	2.96	0.426	0.986667	42.6	1
-0.0266	2.92	0.4264	0.973333	42.64	1
-0.02656	2.92	0.4268	0.973333	42.68	1
-0.02652	2.96	0.4272	0.986667	42.72	1
-0.02648	2.92	0.4276	0.973333	42.76	1
-0.02644	2.92	0.428	0.973333	42.8	1
-0.0264	2.92	0.4284	0.973333	42.84	1
-0.02636	2.92	0.4288	0.973333	42.88	1
-0.02632	3	0.4292	1	42.92	1
-0.02628	2.88	0.4296	0.96	42.96	1
-0.02624	2.88	0.43	0.96	43	1
-0.0262	2.92	0.4304	0.973333	43.04	1
-0.02616	2.92	0.4308	0.973333	43.08	1
-0.02612	2.92	0.4312	0.973333	43.12	1
-0.02608	2.92	0.4316	0.973333	43.16	1
-0.02604	2.92	0.432	0.973333	43.2	1
-0.026	2.92	0.4324	0.973333	43.24	1
-0.02596	2.88	0.4328	0.96	43.28	1
-0.02592	2.92	0.4332	0.973333	43.32	1
-0.02588	2.92	0.4336	0.973333	43.36	1
-0.02584	2.92	0.434	0.973333	43.4	1
-0.0258	2.92	0.4344	0.973333	43.44	1
-0.02576	2.88	0.4348	0.96	43.48	1
-0.02572	2.88	0.4352	0.96	43.52	1
-0.02568	2.88	0.4356	0.96	43.56	1
-0.02564	2.92	0.436	0.973333	43.6	1
-0.0256	2.92	0.4364	0.973333	43.64	1
-0.02556	2.88	0.4368	0.96	43.68	1
-0.02552	2.92	0.4372	0.973333	43.72	1
-0.02548	2.88	0.4376	0.96	43.76	1
-0.02544	2.92	0.438	0.973333	43.8	1
-0.0254	2.92	0.4384	0.973333	43.84	1
-0.02536	2.92	0.4388	0.973333	43.88	1
-0.02532	2.92	0.4392	0.973333	43.92	1
-0.02528	2.92	0.4396	0.973333	43.96	1
-0.02524	2.92	0.44	0.973333	44	1
-0.0252	2.92	0.4404	0.973333	44.04	1
-0.02516	2.92	0.4408	0.973333	44.08	1
-0.02512	2.96	0.4412	0.986667	44.12	1
-0.02508	2.96	0.4416	0.986667	44.16	1
-0.02504	2.92	0.442	0.973333	44.2	1
-0.025	2.84	0.4424	0.946667	44.24	1
-0.02496	2.96	0.4428	0.986667	44.28	1
-0.02492	2.88	0.4432	0.96	44.32	1
-0.02488	2.96	0.4436	0.986667	44.36	1
-0.02484	2.88	0.444	0.96	44.4	1
-0.0248	2.88	0.4444	0.96	44.44	1
-0.02476	2.88	0.4448	0.96	44.48	1
-0.02472	2.88	0.4452	0.96	44.52	1
-0.02468	2.92	0.4456	0.973333	44.56	1
-0.02464	2.92	0.446	0.973333	44.6	1
-0.0246	2.92	0.4464	0.973333	44.64	1
-0.02456	2.92	0.4468	0.973333	44.68	1
-0.02452	2.92	0.4472	0.973333	44.72	1
-0.02448	2.92	0.4476	0.973333	44.76	1
-0.02444	2.92	0.448	0.973333	44.8	1
-0.0244	2.92	0.4484	0.973333	44.84	1
-0.02436	2.92	0.4488	0.973333	44.88	1
-0.02432	2.88	0.4492	0.96	44.92	1
-0.02428	2.88	0.4496	0.96	44.96	1
-0.02424	2.96	0.45	0.986667	45	1
-0.0242	2.88	0.4504	0.96	45.04	1
-0.02416	2.84	0.4508	0.946667	45.08	1
-0.02412	2.92	0.4512	0.973333	45.12	1
-0.02408	2.88	0.4516	0.96	45.16	1
-0.02404	2.92	0.452	0.973333	45.2	1
-0.024	2.92	0.4524	0.973333	45.24	1
-0.02396	2.92	0.4528	0.973333	45.28	1
-0.02392	2.92	0.4532	0.973333	45.32	1
-0.02388	2.96	0.4536	0.986667	45.36	1
-0.02384	2.88	0.454	0.96	45.4	1
-0.0238	2.92	0.4544	0.973333	45.44	1
-0.02376	2.88	0.4548	0.96	45.48	1
-0.02372	2.96	0.4552	0.986667	45.52	1
-0.02368	2.88	0.4556	0.96	45.56	1
-0.02364	2.92	0.456	0.973333	45.6	1
-0.0236	2.88	0.4564	0.96	45.64	1
-0.02356	2.88	0.4568	0.96	45.68	1
-0.02352	2.92	0.4572	0.973333	45.72	1
-0.02348	2.92	0.4576	0.973333	45.76	1
-0.02344	2.92	0.458	0.973333	45.8	1
-0.0234	2.88	0.4584	0.96	45.84	1
-0.02336	2.92	0.4588	0.973333	45.88	1
-0.02332	2.96	0.4592	0.986667	45.92	1
-0.02328	2.92	0.4596	0.973333	45.96	1
-0.02324	2.88	0.46	0.96	46	1
-0.0232	2.92	0.4604	0.973333	46.04	1
-0.02316	2.92	0.4608	0.973333	46.08	1
-0.02312	2.88	0.4612	0.96	46.12	1
-0.02308	2.92	0.4616	0.973333	46.16	1
-0.02304	2.96	0.462	0.986667	46.2	1
-0.023	2.92	0.4624	0.973333	46.24	1
-0.02296	2.92	0.4628	0.973333	46.28	1
-0.02292	2.92	0.4632	0.973333	46.32	1
-0.02288	2.92	0.4636	0.973333	46.36	1
-0.02284	2.88	0.464	0.96	46.4	1
-0.0228	2.96	0.4644	0.986667	46.44	1
-0.02276	2.88	0.4648	0.96	46.48	1
-0.02272	2.88	0.4652	0.96	46.52	1
-0.02268	2.88	0.4656	0.96	46.56	1
-0.02264	2.92	0.466	0.973333	46.6	1
-0.0226	2.92	0.4664	0.973333	46.64	1
-0.02256	2.88	0.4668	0.96	46.68	1
-0.02252	2.92	0.4672	0.973333	46.72	1
-0.02248	2.88	0.4676	0.96	46.76	1
-0.02244	2.92	0.468	0.973333	46.8	1
-0.0224	2.92	0.4684	0.973333	46.84	1
-0.02236	2.92	0.4688	0.973333	46.88	1
-0.02232	2.92	0.4692	0.973333	46.92	1
-0.02228	2.88	0.4696	0.96	46.96	1
-0.02224	2.88	0.47	0.96	47	1
-0.0222	2.96	0.4704	0.986667	47.04	1
-0.02216	2.92	0.4708	0.973333	47.08	1
-0.02212	2.92	0.4712	0.973333	47.12	1
-0.02208	2.96	0.4716	0.986667	47.16	1
-0.02204	2.88	0.472	0.96	47.2	1
-0.022	2.92	0.4724	0.973333	47.24	1
-0.02196	2.88	0.4728	0.96	47.28	1
-0.02192	2.88	0.4732	0.96	47.32	1
-0.02188	2.92	0.4736	0.973333	47.36	1
-0.02184	2.88	0.474	0.96	47.4	1
-0.0218	2.88	0.4744	0.96	47.44	1
-0.02176	2.88	0.4748	0.96	47.48	1
-0.02172	2.88	0.4752	0.96	47.52	1
-0.02168	2.92	0.4756	0.973333	47.56	1
-0.02164	2.92	0.476	0.973333	47.6	1
-0.0216	2.92	0.4764	0.973333	47.64	1
-0.02156	2.92	0.4768	0.973333	47.68	1
-0.02152	2.88	0.4772	0.96	47.72	1
-0.02148	2.88	0.4776	0.96	47.76	1
-0.02144	2.92	0.478	0.973333	47.8	1
-0.0214	2.92	0.4784	0.973333	47.84	1
-0.02136	2.92	0.4788	0.973333	47.88	1
-0.02132	2.88	0.4792	0.96	47.92	1
-0.02128	2.92	0.4796	0.973333	47.96	1
-0.02124	2.92	0.48	0.973333	48	1
-0.0212	2.88	0.4804	0.96	48.04	1
-0.02116	2.92	0.4808	0.973333	48.08	1
-0.02112	2.92	0.4812	0.973333	48.12	1
-0.02108	2.92	0.4816	0.973333	48.16	1
-0.02104	2.92	0.482	0.973333	48.2	1
-0.021	2.92	0.4824	0.973333	48.24	1
-0.02096	2.92	0.4828	0.973333	48.28	1
-0.02092	2.88	0.4832	0.96	48.32	1
-0.02088	2.88	0.4836	0.96	48.36	1
-0.02084	2.92	0.484	0.973333	48.4	1
-0.0208	2.92	0.4844	0.973333	48.44	1
-0.02076	2.88	0.4848	0.96	48.48	1
-0.02072	2.88	0.4852	0.96	48.52	1
-0.02068	2.92	0.4856	0.973333	48.56	1
-0.02064	2.92	0.486	0.973333	48.6	1
-0.0206	2.92	0.4864	0.973333	48.64	1
-0.02056	2.92	0.4868	0.973333	48.68	1
-0.02052	2.88	0.4872	0.96	48.72	1
-0.02048	2.88	0.4876	0.96	48.76	1
-0.02044	2.92	0.488	0.973333	48.8	1
-0.0204	2.92	0.4884	0.973333	48.84	1
-0.02036	2.88	0.4888	0.96	48.88	1
-0.02032	2.88	0.4892	0.96	48.92	1
-0.02028	2.88	0.4896	0.96	48.96	1
-0.02024	2.92	0.49	0.973333	49	1
-0.0202	2.92	0.4904	0.973333	49.04	1
-0.02016	2.96	0.4908	0.986667	49.08	1
-0.02012	2.92	0.4912	0.973333	49.12	1
-0.02008	2.92	0.4916	0.973333	49.16	1
-0.02004	2.92	0.492	0.973333	49.2	1
-0.02	2.92	0.4924	0.973333	49.24	1
-0.01996	2.88	0.4928	0.96	49.28	1
-0.01992	2.92	0.4932	0.973333	49.32	1
-0.01988	2.92	0.4936	0.973333	49.36	1
-0.01984	2.92	0.494	0.973333	49.4	1
-0.0198	2.92	0.4944	0.973333	49.44	1
-0.01976	2.88	0.4948	0.96	49.48	1
-0.01972	2.92	0.4952	0.973333	49.52	1
-0.01968	2.88	0.4956	0.96	49.56	1
-0.01964	2.92	0.496	0.973333	49.6	1
-0.0196	2.96	0.4964	0.986667	49.64	1
-0.01956	2.88	0.4968	0.96	49.68	1
-0.01952	2.92	0.4972	0.973333	49.72	1
-0.01948	2.92	0.4976	0.973333	49.76	1
-0.01944	2.92	0.498	0.973333	49.8	1
-0.0194	2.92	0.4984	0.973333	49.84	1
-0.01936	2.96	0.4988	0.986667	49.88	1
-0.01932	2.92	0.4992	0.973333	49.92	1
-0.01928	2.88	0.4996	0.96	49.96	1
-0.01924	2.84	0.5	0.946667	50	0
-0.0192	2.92	0.5004	0.973333	50.04	0
-0.01916	2.92	0.5008	0.973333	50.08	0
-0.01912	2.92	0.5012	0.973333	50.12	0
-0.01908	2.88	0.5016	0.96	50.16	0
-0.01904	2.92	0.502	0.973333	50.2	0
-0.019	2.84	0.5024	0.946667	50.24	0
-0.01896	2.84	0.5028	0.946667	50.28	0
-0.01892	2.84	0.5032	0.946667	50.32	0
-0.01888	2.84	0.5036	0.946667	50.36	0
-0.01884	2.84	0.504	0.946667	50.4	0
-0.0188	2.84	0.5044	0.946667	50.44	0
-0.01876	2.84	0.5048	0.946667	50.48	0
-0.01872	2.88	0.5052	0.96	50.52	0
-0.01868	2.84	0.5056	0.946667	50.56	0
-0.01864	2.92	0.506	0.973333	50.6	0
-0.0186	2.88	0.5064	0.96	50.64	0
-0.01856	2.8	0.5068	0.933333	50.68	0
-0.01852	2.88	0.5072	0.96	50.72	0
-0.01848	2.88	0.5076	0.96	50.76	0
-0.01844	2.84	0.508	0.946667	50.8	0
-0.0184	2.88	0.5084	0.96	50.84	0
-0.01836	2.8	0.5088	0.933333	50.88	0
-0.01832	2.84	0.5092	0.946667	50.92	0
-0.01828	2.84	0.5096	0.946667	50.96	0
-0.01824	2.88	0.51	0.96	51	0
-0.0182	2.84	0.5104	0.946667	51.04	0
-0.01816	2.84	0.5108	0.946667	51.08	0
-0.01812	2.92	0.5112	0.973333	51.12	0
-0.01808	2.84	0.5116	0.946667	51.16	0
-0.01804	2.84	0.512	0.946667	51.2	0
-0.018	2.88	0.5124	0.96	51.24	0
-0.01796	2.84	0.5128	0.946667	51.28	0
-0.01792	2.88	0.5132	0.96	51.32	0
-0.01788	2.84	0.5136	0.946667	51.36	0
-0.01784	2.84	0.514	0.946667	51.4	0
-0.0178	2.88	0.5144	0.96	51.44	0
-0.01776	2.88	0.5148	0.96	51.48	0
-0.01772	2.84	0.5152	0.946667	51.52	0
-0.01768	2.84	0.5156	0.946667	51.56	0
-0.01764	2.84	0.516	0.946667	51.6	0
-0.0176	2.84	0.5164	0.946667	51.64	0
-0.01756	2.88	0.5168	0.96	51.68	0
-0.01752	2.84	0.5172	0.946667	51.72	0
-0.01748	2.84	0.5176	0.946667	51.76	0
-0.01744	2.88	0.518	0.96	51.8	0
-0.0174	2.84	0.5184	0.946667	51.84	0
-0.01736	2.8	0.5188	0.933333	51.88	0
-0.01732	2.88	0.5192	0.96	51.92	0
-0.01728	2.84	0.5196	0.946667	51.96	0
-0.01724	2.84	0.52	0.946667	52	0
-0.0172	2.84	0.5204	0.946667	52.04	0
-0.01716	2.84	0.5208	0.946667	52.08	0
-0.01712	2.8	0.5212	0.933333	52.12	0
-0.01708	2.84	0.5216	0.946667	52.16	0
-0.01704	2.84	0.522	0.946667	52.2	0
-0.017	2.84	0.5224	0.946667	52.24	0
-0.01696	2.8	0.5228	0.933333	52.28	0
-0.01692	2.88	0.5232	0.96	52.32	0
-0.01688	2.84	0.5236	0.946667	52.36	0
-0.01684	2.8	0.524	0.933333	52.4	0
-0.0168	2.88	0.5244	0.96	52.44	0
-0.01676	2.84	0.5248	0.946667	52.48	0
-0.01672	2.84	0.5252	0.946667	52.52	0
-0.01668	2.88	0.5256	0.96	52.56	0
-0.01664	2.84	0.526	0.946667	52.6	0
-0.0166	2.84	0.5264	0.946667	52.64	0
-0.01656	2.88	0.5268	0.96	52.68	0
-0.01652	2.88	0.5272	0.96	52.72	0
-0.01648	2.8	0.5276	0.933333	52.76	0
-0.01644	2.8	0.528	0.933333	52.8	0
-0.0164	2.8	0.5284	0.933333	52.84	0
-0.01636	2.88	0.5288	0.96	52.88	0
-0.01632	2.88	0.5292	0.96	52.92	0
-0.01628	2.84	0.5296	0.946667	52.96	0
-0.01624	2.8	0.53	0.933333	53	0
-0.0162	2.8	0.5304	0.933333	53.04	0
-0.01616	2.84	0.5308	0.946667	53.08	0
-0.01612	2.84	0.5312	0.946667	53.12	0
-0.01608	2.84	0.5316	0.946667	53.16	0
-0.01604	2.84	0.532	0.946667	53.2	0
-0.016	2.84	0.5324	0.946667	53.24	0
-0.01596	2.88	0.5328	0.96	53.28	0
-0.01592	2.84	0.5332	0.946667	53.32	0
-0.01588	2.84	0.5336	0.946667	53.36	0
-0.01584	2.88	0.534	0.96	53.4	0
-0.0158	2.84	0.5344	0.946667	53.44	0
-0.01576	2.88	0.5348	0.96	53.48	0
-0.01572	2.84	0.5352	0.946667	53.52	0
-0.01568	2.84	0.5356	0.946667	53.56	0
-0.01564	2.84	0.536	0.946667	53.6	0
-0.0156	2.84	0.5364	0.946667	53.64	0
-0.01556	2.88	0.5368	0.96	53.68	0
-0.01552	2.88	0.5372	0.96	53.72	0
-0.01548	2.84	0.5376	0.946667	53.76	0
-0.01544	2.88	0.538	0.96	53.8	0
-0.0154	2.84	0.5384	0.946667	53.84	0
-0.01536	2.88	0.5388	0.96	53.88	0
-0.01532	2.88	0.5392	0.96	53.92	0
-0.01528	2.84	0.5396	0.946667	53.96	0
-0.01524	2.84	0.54	0.946667	54	0
-0.0152	2.84	0.5404	0.946667	54.04	0
-0.01516	2.84	0.5408	0.946667	54.08	0
-0.01512	2.84	0.5412	0.946667	54.12	0
-0.01508	2.84	0.5416	0.946667	54.16	0
-0.01504	2.8	0.542	0.933333	54.2	0
-0.015	2.84	0.5424	0.946667	54.24	0
-0.01496	2.84	0.5428	0.946667	54.28	0
-0.01492	2.84	0.5432	0.946667	54.32	0
-0.01488	2.84	0.5436	0.946667	54.36	0
-0.01484	2.8	0.544	0.933333	54.4	0
-0.0148	2.84	0.5444	0.946667	54.44	0
-0.01476	2.92	0.5448	0.973333	54.48	0
-0.01472	2.84	0.5452	0.946667	54.52	0
-0.01468	2.88	0.5456	0.96	54.56	0
-0.01464	2.84	0.546	0.946667	54.6	0
-0.0146	2.84	0.5464	0.946667	54.64	0
-0.01456	2.84	0.5468	0.946667	54.68	0
-0.01452	2.84	0.5472	0.946667	54.72	0
-0.01448	2.84	0.5476	0.946667	54.76	0
-0.01444	2.8	0.548	0.933333	54.8	0
-0.0144	2.84	0.5484	0.946667	54.84	0
-0.01436	2.84	0.5488	0.946667	54.88	0
-0.01432	2.84	0.5492	0.946667	54.92	0
-0.01428	2.88	0.5496	0.96	54.96	0
-0.01424	2.8	0.55	0.933333	55	0
-0.0142	2.88	0.5504	0.96	55.04	0
-0.01416	2.84	0.5508	0.946667	55.08	0
-0.01412	2.84	0.5512	0.946667	55.12	0
-0.01408	2.84	0.5516	0.946667	55.16	0
-0.01404	2.84	0.552	0.946667	55.2	0
-0.014	2.84	0.5524	0.946667	55.24	0
-0.01396	2.84	0.5528	0.946667	55.28	0
-0.01392	2.88	0.5532	0.96	55.32	0
-0.01388	2.88	0.5536	0.96	55.36	0
-0.01384	2.84	0.554	0.946667	55.4	0
-0.0138	2.84	0.5544	0.946667	55.44	0
-0.01376	2.84	0.5548	0.946667	55.48	0
-0.01372	2.84	0.5552	0.946667	55.52	0
-0.01368	2.88	0.5556	0.96	55.56	0
-0.01364	2.84	0.556	0.946667	55.6	0
-0.0136	2.8	0.5564	0.933333	55.64	0
-0.01356	2.84	0.5568	0.946667	55.68	0
-0.01352	2.8	0.5572	0.933333	55.72	0
-0.01348	2.84	0.5576	0.946667	55.76	0
-0.01344	2.84	0.558	0.946667	55.8	0
-0.0134	2.84	0.5584	0.946667	55.84	0
-0.01336	2.8	0.5588	0.933333	55.88	0
-0.01332	2.88	0.5592	0.96	55.92	0
-0.01328	2.88	0.5596	0.96	55.96	0
-0.01324	2.88	0.56	0.96	56	0
-0.0132	2.84	0.5604	0.946667	56.04	0
-0.01316	2.84	0.5608	0.946667	56.08	0
-0.01312	2.84	0.5612	0.946667	56.12	0
-0.01308	2.88	0.5616	0.96	56.16	0
-0.01304	2.84	0.562	0.946667	56.2	0
-0.013	2.84	0.5624	0.946667	56.24	0
-0.01296	2.84	0.5628	0.946667	56.28	0
-0.01292	2.84	0.5632	0.946667	56.32	0
-0.01288	2.84	0.5636	0.946667	56.36	0
-0.01284	2.84	0.564	0.946667	56.4	0
-0.0128	2.84	0.5644	0.946667	56.44	0
-0.01276	2.84	0.5648	0.946667	56.48	0
-0.01272	2.84	0.5652	0.946667	56.52	0
-0.01268	2.88	0.5656	0.96	56.56	0
-0.01264	2.84	0.566	0.946667	56.6	0
-0.0126	2.84	0.5664	0.946667	56.64	0
-0.01256	2.8	0.5668	0.933333	56.68	0
-0.01252	2.88	0.5672	0.96	56.72	0
-0.01248	2.84	0.5676	0.946667	56.76	0
-0.01244	2.84	0.568	0.946667	56.8	0
-0.0124	2.84	0.5684	0.946667	56.84	0
-0.01236	2.88	0.5688	0.96	56.88	0
-0.01232	2.8	0.5692	0.933333	56.92	0
-0.01228	2.8	0.5696	0.933333	56.96	0
-0.01224	2.84	0.57	0.946667	57	0
-0.0122	2.84	0.5704	0.946667	57.04	0
-0.01216	2.84	0.5708	0.946667	57.08	0
-0.01212	2.84	0.5712	0.946667	57.12	0
-0.01208	2.84	0.5716	0.946667	57.16	0
-0.01204	2.84	0.572	0.946667	57.2	0
-0.012	2.84	0.5724	0.946667	57.24	0
-0.01196	2.88	0.5728	0.96	57.28	0
-0.01192	2.88	0.5732	0.96	57.32	0
-0.01188	2.84	0.5736	0.946667	57.36	0
-0.01184	2.88	0.574	0.96	57.4	0
-0.0118	2.88	0.5744	0.96	57.44	0
-0.01176	2.88	0.5748	0.96	57.48	0
-0.01172	2.84	0.5752	0.946667	57.52	0
-0.01168	2.88	0.5756	0.96	57.56	0
-0.01164	2.88	0.576	0.96	57.6	0
-0.0116	2.88	0.5764	0.96	57.64	0
-0.01156	2.92	0.5768	0.973333	57.68	0
-0.01152	2.8	0.5772	0.933333	57.72	0
-0.01148	2.88	0.5776	0.96	57.76	0
-0.01144	2.84	0.578	0.946667	57.8	0
-0.0114	2.84	0.5784	0.946667	57.84	0
-0.01136	2.8	0.5788	0.933333	57.88	0
-0.01132	2.88	0.5792	0.96	57.92	0
-0.01128	2.88	0.5796	0.96	57.96	0
-0.01124	2.84	0.58	0.946667	58	0
-0.0112	2.84	0.5804	0.946667	58.04	0
-0.01116	2.84	0.5808	0.946667	58.08	0
-0.01112	2.84	0.5812	0.946667	58.12	0
-0.01108	2.84	0.5816	0.946667	58.16	0
-0.01104	2.8	0.582	0.933333	58.2	0
-0.011	2.8	0.5824	0.933333	58.24	0
-0.01096	2.84	0.5828	0.946667	58.28	0
-0.01092	2.8	0.5832	0.933333	58.32	0
-0.01088	2.88	0.5836	0.96	58.36	0
-0.01084	2.88	0.584	0.96	58.4	0
-0.0108	2.88	0.5844	0.96	58.44	0
-0.01076	2.84	0.5848	0.946667	58.48	0
-0.01072	2.84	0.5852	0.946667	58.52	0
-0.01068	2.84	0.5856	0.946667	58.56	0
-0.01064	2.84	0.586	0.946667	58.6	0
-0.0106	2.84	0.5864	0.946667	58.64	0
-0.01056	2.84	0.5868	0.946667	58.68	0
-0.01052	2.88	0.5872	0.96	58.72	0
-0.01048	2.84	0.5876	0.946667	58.76	0
-0.01044	2.84	0.588	0.946667	58.8	0
-0.0104	2.84	0.5884	0.946667	58.84	0
-0.01036	2.8	0.5888	0.933333	58.88	0
-0.01032	2.84	0.5892	0.946667	58.92	0
-0.01028	2.8	0.5896	0.933333	58.96	0
-0.01024	2.84	0.59	0.946667	59	0
-0.0102	2.84	0.5904	0.946667	59.04	0
-0.01016	2.84	0.5908	0.946667	59.08	0
-0.01012	2.84	0.5912	0.946667	59.12	0
-0.01008	2.84	0.5916	0.946667	59.16	0
-0.01004	2.84	0.592	0.946667	59.2	0
-0.01	2.84	0.5924	0.946667	59.24	0
-0.00996	2.84	0.5928	0.946667	59.28	0
-0.00992	2.84	0.5932	0.946667	59.32	0
-0.00988	2.84	0.5936	0.946667	59.36	0
-0.00984	2.88	0.594	0.96	59.4	0
-0.0098	2.84	0.5944	0.946667	59.44	0
-0.00976	2.84	0.5948	0.946667	59.48	0
-0.00972	2.84	0.5952	0.946667	59.52	0
-0.00968	2.84	0.5956	0.946667	59.56	0
-0.00964	2.84	0.596	0.946667	59.6	0
-0.0096	2.84	0.5964	0.946667	59.64	0
-0.00956	2.84	0.5968	0.946667	59.68	0
-0.00952	2.84	0.5972	0.946667	59.72	0
-0.00948	2.88	0.5976	0.96	59.76	0
-0.00944	2.84	0.598	0.946667	59.8	0
-0.0094	2.84	0.5984	0.946667	59.84	0
-0.00936	2.84	0.5988	0.946667	59.88	0
-0.00932	2.84	0.5992	0.946667	59.92	0
-0.00928	2.84	0.5996	0.946667	59.96	0
-0.00924	2.84	0.6	0.946667	60	0
-0.0092	2.92	0.6004	0.973333	60.04	0
-0.00916	2.84	0.6008	0.946667	60.08	0
-0.00912	2.8	0.6012	0.933333	60.12	0
-0.00908	2.84	0.6016	0.946667	60.16	0
-0.00904	2.88	0.602	0.96	60.2	0
-0.009	2.88	0.6024	0.96	60.24	0
-0.00896	2.84	0.6028	0.946667	60.28	0
-0.00892	2.84	0.6032	0.946667	60.32	0
-0.00888	2.84	0.6036	0.946667	60.36	0
-0.00884	2.84	0.604	0.946667	60.4	0
-0.0088	2.84	0.6044	0.946667	60.44	0
-0.00876	2.84	0.6048	0.946667	60.48	0
-0.00872	2.88	0.6052	0.96	60.52	0
-0.00868	2.84	0.6056	0.946667	60.56	0
-0.00864	2.88	0.606	0.96	60.6	0
-0.0086	2.88	0.6064	0.96	60.64	0
-0.00856	2.84	0.6068	0.946667	60.68	0
-0.00852	2.8	0.6072	0.933333	60.72	0
-0.00848	2.88	0.6076	0.96	60.76	0
-0.00844	2.84	0.608	0.946667	60.8	0
-0.0084	2.84	0.6084	0.946667	60.84	0
-0.00836	2.84	0.6088	0.946667	60.88	0
-0.00832	2.84	0.6092	0.946667	60.92	0
-0.00828	2.8	0.6096	0.933333	60.96	0
-0.00824	2.84	0.61	0.946667	61	0
-0.0082	2.84	0.6104	0.946667	61.04	0
-0.00816	2.88	0.6108	0.96	61.08	0
-0.00812	2.88	0.6112	0.96	61.12	0
-0.00808	2.88	0.6116	0.96	61.16	0
-0.00804	2.8	0.612	0.933333	61.2	0
-0.008	2.84	0.6124	0.946667	61.24	0
-0.00796	2.84	0.6128	0.946667	61.28	0
-0.00792	2.84	0.6132	0.946667	61.32	0
-0.00788	2.84	0.6136	0.946667	61.36	0
-0.00784	2.84	0.614	0.946667	61.4	0
-0.0078	2.84	0.6144	0.946667	61.44	0
-0.00776	2.88	0.6148	0.96	61.48	0
-0.00772	2.84	0.6152	0.946667	61.52	0
-0.00768	2.84	0.6156	0.946667	61.56	0
-0.00764	2.8	0.616	0.933333	61.6	0
-0.0076	2.88	0.6164	0.96	61.64	0
-0.00756	2.84	0.6168	0.946667	61.68	0
-0.00752	2.84	0.6172	0.946667	61.72	0
-0.00748	2.84	0.6176	0.946667	61.76	0
-0.00744	2.84	0.618	0.946667	61.8	0
-0.0074	2.8	0.6184	0.933333	61.84	0
-0.00736	2.84	0.6188	0.946667	61.88	0
-0.00732	2.84	0.6192	0.946667	61.92	0
-0.00728	2.84	0.6196	0.946667	61.96	0
-0.00724	2.88	0.62	0.96	62	0
-0.0072	2.8	0.6204	0.933333	62.04	0
-0.00716	2.84	0.6208	0.946667	62.08	0
-0.00712	2.84	0.6212	0.946667	62.12	0
-0.00708	2.84	0.6216	0.946667	62.16	0
-0.00704	2.84	0.622	0.946667	62.2	0
-0.007	2.84	0.6224	0.946667	62.24	0
-0.00696	2.84	0.6228	0.946667	62.28	0
-0.00692	2.84	0.6232	0.946667	62.32	0
-0.00688	2.84	0.6236	0.946667	62.36	0
-0.00684	2.84	0.624	0.946667	62.4	0
-0.0068	2.84	0.6244	0.946667	62.44	0
-0.00676	2.84	0.6248	0.946667	62.48	0
-0.00672	2.8	0.6252	0.933333	62.52	0
-0.00668	2.88	0.6256	0.96	62.56	0
-0.00664	2.8	0.626	0.933333	62.6	0
-0.0066	2.84	0.6264	0.946667	62.64	0
-0.00656	2.88	0.6268	0.96	62.68	0
-0.00652	2.84	0.6272	0.946667	62.72	0
-0.00648	2.84	0.6276	0.946667	62.76	0
-0.00644	2.88	0.628	0.96	62.8	0
-0.0064	2.88	0.6284	0.96	62.84	0
-0.00636	2.88	0.6288	0.96	62.88	0
-0.00632	2.88	0.6292	0.96	62.92	0
-0.00628	2.8	0.6296	0.933333	62.96	0
-0.00624	2.84	0.63	0.946667	63	0
-0.0062	2.84	0.6304	0.946667	63.04	0
-0.00616	2.8	0.6308	0.933333	63.08	0
-0.00612	2.84	0.6312	0.946667	63.12	0
-0.00608	2.84	0.6316	0.946667	63.16	0
-0.00604	2.84	0.632	0.946667	63.2	0
-0.006	2.8	0.6324	0.933333	63.24	0
-0.00596	2.88	0.6328	0.96	63.28	0
-0.00592	2.84	0.6332	0.946667	63.32	0
-0.00588	2.8	0.6336	0.933333	63.36	0
-0.00584	2.84	0.634	0.946667	63.4	0
-0.0058	2.84	0.6344	0.946667	63.44	0
-0.00576	2.84	0.6348	0.946667	63.48	0
-0.00572	2.84	0.6352	0.946667	63.52	0
-0.00568	2.84	0.6356	0.946667	63.56	0
-0.00564	2.88	0.636	0.96	63.6	0
-0.0056	2.84	0.6364	0.946667	63.64	0
-0.00556	2.88	0.6368	0.96	63.68	0
-0.00552	2.84	0.6372	0.946667	63.72	0
-0.00548	2.84	0.6376	0.946667	63.76	0
-0.00544	2.84	0.638	0.946667	63.8	0
-0.0054	2.84	0.6384	0.946667	63.84	0
-0.00536	2.84	0.6388	0.946667	63.88	0
-0.00532	2.84	0.6392	0.946667	63.92	0
-0.00528	2.84	0.6396	0.946667	63.96	0
-0.00524	2.84	0.64	0.946667	64	0
-0.0052	2.8	0.6404	0.933333	64.04	0
-0.00516	2.84	0.6408	0.946667	64.08	0
-0.00512	2.84	0.6412	0.946667	64.12	0
-0.00508	2.84	0.6416	0.946667	64.16	0
-0.00504	2.84	0.642	0.946667	64.2	0
-0.005	2.84	0.6424	0.946667	64.24	0
-0.00496	2.84	0.6428	0.946667	64.28	0
-0.00492	2.88	0.6432	0.96	64.32	0
-0.00488	2.84	0.6436	0.946667	64.36	0
-0.00484	2.84	0.644	0.946667	64.4	0
-0.0048	2.84	0.6444	0.946667	64.44	0
-0.00476	2.84	0.6448	0.946667	64.48	0
-0.00472	2.84	0.6452	0.946667	64.52	0
-0.00468	2.84	0.6456	0.946667	64.56	0
-0.00464	2.84	0.646	0.946667	64.6	0
-0.0046	2.84	0.6464	0.946667	64.64	0
-0.00456	2.84	0.6468	0.946667	64.68	0
-0.00452	2.8	0.6472	0.933333	64.72	0
-0.00448	2.84	0.6476	0.946667	64.76	0
-0.00444	2.84	0.648	0.946667	64.8	0
-0.0044	2.88	0.6484	0.96	64.84	0
-0.00436	2.8	0.6488	0.933333	64.88	0
-0.00432	2.84	0.6492	0.946667	64.92	0
-0.00428	2.84	0.6496	0.946667	64.96	0
-0.00424	2.8	0.65	0.933333	65	0
-0.0042	2.84	0.6504	0.946667	65.04	0
-0.00416	2.84	0.6508	0.946667	65.08	0
-0.00412	2.84	0.6512	0.946667	65.12	0
-0.00408	2.8	0.6516	0.933333	65.16	0
-0.00404	2.84	0.652	0.946667	65.2	0
-0.004	2.88	0.6524	0.96	65.24	0
-0.00396	2.88	0.6528	0.96	65.28	0
-0.00392	2.84	0.6532	0.946667	65.32	0
-0.00388	2.84	0.6536	0.946667	65.36	0
-0.00384	2.84	0.654	0.946667	65.4	0
-0.0038	2.84	0.6544	0.946667	65.44	0
-0.00376	2.84	0.6548	0.946667	65.48	0
-0.00372	2.8	0.6552	0.933333	65.52	0
-0.00368	2.88	0.6556	0.96	65.56	0
-0.00364	2.84	0.656	0.946667	65.6	0
-0.0036	2.84	0.6564	0.946667	65.64	0
-0.00356	2.8	0.6568	0.933333	65.68	0
-0.00352	2.84	0.6572	0.946667	65.72	0
-0.00348	2.84	0.6576	0.946667	65.76	0
-0.00344	2.88	0.658	0.96	65.8	0
-0.0034	2.84	0.6584	0.946667	65.84	0
-0.00336	2.84	0.6588	0.946667	65.88	0
-0.00332	2.84	0.6592	0.946667	65.92	0
-0.00328	2.84	0.6596	0.946667	65.96	0
-0.00324	2.84	0.66	0.946667	66	0
-0.0032	2.84	0.6604	0.946667	66.04	0
-0.00316	2.84	0.6608	0.946667	66.08	0
-0.00312	2.8	0.6612	0.933333	66.12	0
-0.00308	2.84	0.6616	0.946667	66.16	0
-0.00304	2.84	0.662	0.946667	66.2	0
-0.003	2.88	0.6624	0.96	66.24	0
-0.00296	2.84	0.6628	0.946667	66.28	0
-0.00292	2.84	0.6632	0.946667	66.32	0
-0.00288	2.8	0.6636	0.933333	66.36	0
-0.00284	2.84	0.664	0.946667	66.4	0
-0.0028	2.84	0.6644	0.946667	66.44	0
-0.00276	2.84	0.6648	0.946667	66.48	0
-0.00272	2.84	0.6652	0.946667	66.52	0
-0.00268	2.88	0.6656	0.96	66.56	0
-0.00264	2.84	0.666	0.946667	66.6	0
-0.0026	2.76	0.6664	0.92	66.64	0
-0.00256	2.84	0.6668	0.946667	66.68	0
-0.00252	2.8	0.6672	0.933333	66.72	0
-0.00248	2.84	0.6676	0.946667	66.76	0
-0.00244	2.8	0.668	0.933333	66.8	0
-0.0024	2.88	0.6684	0.96	66.84	0
-0.00236	2.88	0.6688	0.96	66.88	0
-0.00232	2.84	0.6692	0.946667	66.92	0
-0.00228	2.88	0.6696	0.96	66.96	0
-0.00224	2.88	0.67	0.96	67	0
-0.0022	2.84	0.6704	0.946667	67.04	0
-0.00216	2.84	0.6708	0.946667	67.08	0
-0.00212	2.84	0.6712	0.946667	67.12	0
-0.00208	2.84	0.6716	0.946667	67.16	0
-0.00204	2.84	0.672	0.946667	67.2	0
-0.002	2.84	0.6724	0.946667	67.24	0
-0.00196	2.88	0.6728	0.96	67.28	0
-0.00192	2.8	0.6732	0.933333	67.32	0
-0.00188	2.88	0.6736	0.96	67.36	0
-0.00184	2.84	0.674	0.946667	67.4	0
-0.0018	2.88	0.6744	0.96	67.44	0
-0.00176	2.88	0.6748	0.96	67.48	0
-0.00172	2.84	0.6752	0.946667	67.52	0
-0.00168	2.84	0.6756	0.946667	67.56	0
-0.00164	2.84	0.676	0.946667	67.6	0
-0.0016	2.84	0.6764	0.946667	67.64	0
-0.00156	2.88	0.6768	0.96	67.68	0
-0.00152	2.84	0.6772	0.946667	67.72	0
-0.00148	2.88	0.6776	0.96	67.76	0
-0.00144	2.84	0.678	0.946667	67.8	0
-0.0014	2.84	0.6784	0.946667	67.84	0
-0.00136	2.8	0.6788	0.933333	67.88	0
-0.00132	2.84	0.6792	0.946667	67.92	0
-0.00128	2.84	0.6796	0.946667	67.96	0
-0.00124	2.8	0.68	0.933333	68	0
-0.0012	2.84	0.6804	0.946667	68.04	0
-0.00116	2.84	0.6808	0.946667	68.08	0
-0.00112	2.88	0.6812	0.96	68.12	0
-0.00108	2.84	0.6816	0.946667	68.16	0
-0.00104	2.84	0.682	0.946667	68.2	0
-0.001	2.84	0.6824	0.946667	68.24	0
-0.00096	2.84	0.6828	0.946667	68.28	0
-0.00092	2.88	0.6832	0.96	68.32	0
-0.00088	2.8	0.6836	0.933333	68.36	0
-0.00084	2.84	0.684	0.946667	68.4	0
-0.0008	2.8	0.6844	0.933333	68.44	0
-0.00076	2.8	0.6848	0.933333	68.48	0
-0.00072	2.84	0.6852	0.946667	68.52	0
-0.00068	2.88	0.6856	0.96	68.56	0
-0.00064	2.84	0.686	0.946667	68.6	0
-0.0006	2.88	0.6864	0.96	68.64	0
-0.00056	2.88	0.6868	0.96	68.68	0
-0.00052	2.84	0.6872	0.946667	68.72	0
-0.00048	2.84	0.6876	0.946667	68.76	0
-0.00044	2.88	0.688	0.96	68.8	0
-0.0004	2.84	0.6884	0.946667	68.84	0
-0.00036	2.84	0.6888	0.946667	68.88	0
-0.00032	2.88	0.6892	0.96	68.92	0
-0.00028	2.84	0.6896	0.946667	68.96	0
-0.00024	2.84	0.69	0.946667	69	0
-0.0002	2.8	0.6904	0.933333	69.04	0
-0.00016	2.8	0.6908	0.933333	69.08	0
-0.00012	2.8	0.6912	0.933333	69.12	0
-8e-05	2.8	0.6916	0.933333	69.16	0
-4e-05	2.84	0.692	0.946667	69.2	0
1.9e-14	2.84	0.6924	0.946667	69.24	0
4e-05	2.84	0.6928	0.946667	69.28	0
8e-05	2.84	0.6932	0.946667	69.32	0
0.00012	2.84	0.6936	0.946667	69.36	0
0.00016	2.84	0.694	0.946667	69.4	0
0.0002	2.88	0.6944	0.96	69.44	0
0.00024	2.88	0.6948	0.96	69.48	0
0.00028	2.88	0.6952	0.96	69.52	0
0.00032	2.84	0.6956	0.946667	69.56	0
0.00036	2.84	0.696	0.946667	69.6	0
0.0004	2.84	0.6964	0.946667	69.64	0
0.00044	2.84	0.6968	0.946667	69.68	0
0.00048	2.84	0.6972	0.946667	69.72	0
0.00052	2.88	0.6976	0.96	69.76	0
0.00056	2.84	0.698	0.946667	69.8	0
0.0006	2.84	0.6984	0.946667	69.84	0
0.00064	2.84	0.6988	0.946667	69.88	0
0.00068	2.84	0.6992	0.946667	69.92	0
0.00072	2.84	0.6996	0.946667	69.96	0
0.00076	2.88	0.7	0.96	70	0
0.0008	2.84	0.7004	0.946667	70.04	0
0.00084	2.84	0.7008	0.946667	70.08	0
0.00088	2.84	0.7012	0.946667	70.12	0
0.00092	2.84	0.7016	0.946667	70.16	0
0.00096	2.8	0.702	0.933333	70.2	0
0.001	2.8	0.7024	0.933333	70.24	0
0.00104	2.84	0.7028	0.946667	70.28	0
0.00108	2.84	0.7032	0.946667	70.32	0
0.00112	2.84	0.7036	0.946667	70.36	0
0.00116	2.84	0.704	0.946667	70.4	0
0.0012	2.88	0.7044	0.96	70.44	0
0.00124	2.92	0.7048	0.973333	70.48	0
0.00128	2.8	0.7052	0.933333	70.52	0
0.00132	2.8	0.7056	0.933333	70.56	0
0.00136	2.84	0.706	0.946667	70.6	0
0.0014	2.84	0.7064	0.946667	70.64	0
0.00144	2.84	0.7068	0.946667	70.68	0
0.00148	2.8	0.7072	0.933333	70.72	0
0.00152	2.84	0.7076	0.946667	70.76	0
0.00156	2.84	0.708	0.946667	70.8	0
0.0016	2.84	0.7084	0.946667	70.84	0
0.00164	2.88	0.7088	0.96	70.88	0
0.00168	2.84	0.7092	0.946667	70.92	0
0.00172	2.88	0.7096	0.96	70.96	0
0.00176	2.84	0.71	0.946667	71	0
0.0018	2.84	0.7104	0.946667	71.04	0
0.00184	2.84	0.7108	0.946667	71.08	0
0.00188	2.84	0.7112	0.946667	71.12	0
0.00192	2.84	0.7116	0.946667	71.16	0
0.00196	2.8	0.712	0.933333	71.2	0
0.002	2.84	0.7124	0.946667	71.24	0
0.00204	2.88	0.7128	0.96	71.28	0
0.00208	2.84	0.7132	0.946667	71.32	0
0.00212	2.88	0.7136	0.96	71.36	0
0.00216	2.8	0.714	0.933333	71.4	0
0.0022	2.8	0.7144	0.933333	71.44	0
0.00224	2.84	0.7148	0.946667	71.48	0
0.00228	2.84	0.7152	0.946667	71.52	0
0.00232	2.84	0.7156	0.946667	71.56	0
0.00236	2.84	0.716	0.946667	71.6	0
0.0024	2.84	0.7164	0.946667	71.64	0
0.00244	2.8	0.7168	0.933333	71.68	0
0.00248	2.84	0.7172	0.946667	71.72	0
0.00252	2.8	0.7176	0.933333	71.76	0
0.00256	2.8	0.718	0.933333	71.8	0
0.0026	2.84	0.7184	0.946667	71.84	0
0.00264	2.84	0.7188	0.946667	71.88	0
0.00268	2.84	0.7192	0.946667	71.92	0
0.00272	2.84	0.7196	0.946667	71.96	0
0.00276	2.84	0.72	0.946667	72	0
0.0028	2.8	0.7204	0.933333	72.04	0
0.00284	2.8	0.7208	0.933333	72.08	0
0.00288	2.84	0.7212	0.946667	72.12	0
0.00292	2.84	0.7216	0.946667	72.16	0
0.00296	2.84	0.722	0.946667	72.2	0
0.003	2.84	0.7224	0.946667	72.24	0
0.00304	2.84	0.7228	0.946667	72.28	0
0.00308	2.84	0.7232	0.946667	72.32	0
0.00312	2.88	0.7236	0.96	72.36	0
0.00316	2.8	0.724	0.933333	72.4	0
0.0032	2.84	0.7244	0.946667	72.44	0
0.00324	2.88	0.7248	0.96	72.48	0
0.00328	2.84	0.7252	0.946667	72.52	0
0.00332	2.8	0.7256	0.933333	72.56	0
0.00336	2.84	0.726	0.946667	72.6	0
0.0034	2.84	0.7264	0.946667	72.64	0
0.00344	2.84	0.7268	0.946667	72.68	0
0.00348	2.84	0.7272	0.946667	72.72	0
0.00352	2.88	0.7276	0.96	72.76	0
0.00356	2.84	0.728	0.946667	72.8	0
0.0036	2.84	0.7284	0.946667	72.84	0
0.00364	2.88	0.7288	0.96	72.88	0
0.00368	2.8	0.7292	0.933333	72.92	0
0.00372	2.84	0.7296	0.946667	72.96	0
0.00376	2.84	0.73	0.946667	73	0
0.0038	2.84	0.7304	0.946667	73.04	0
0.00384	2.84	0.7308	0.946667	73.08	0
0.00388	2.84	0.7312	0.946667	73.12	0
0.00392	2.8	0.7316	0.933333	73.16	0
0.00396	2.84	0.732	0.946667	73.2	0
0.004	2.84	0.7324	0.946667	73.24	0
0.00404	2.84	0.7328	0.946667	73.28	0
0.00408	2.8	0.7332	0.933333	73.32	0
0.00412	2.76	0.7336	0.92	73.36	0
0.00416	2.84	0.734	0.946667	73.4	0
0.0042	2.8	0.7344	0.933333	73.44	0
0.00424	2.8	0.7348	0.933333	73.48	0
0.00428	2.84	0.7352	0.946667	73.52	0
0.00432	2.84	0.7356	0.946667	73.56	0
0.00436	2.84	0.736	0.946667	73.6	0
0.0044	2.84	0.7364	0.946667	73.64	0
0.00444	2.84	0.7368	0.946667	73.68	0
0.00448	2.76	0.7372	0.92	73.72	0
0.00452	2.8	0.7376	0.933333	73.76	0
0.00456	2.84	0.738	0.946667	73.8	0
0.0046	2.84	0.7384	0.946667	73.84	0
0.00464	2.84	0.7388	0.946667	73.88	0
0.00468	2.8	0.7392	0.933333	73.92	0
0.00472	2.8	0.7396	0.933333	73.96	0
0.00476	2.8	0.74	0.933333	74	0
0.0048	2.88	0.7404	0.96	74.04	0
0.00484	2.84	0.7408	0.946667	74.08	0
0.00488	2.84	0.7412	0.946667	74.12	0
0.00492	2.8	0.7416	0.933333	74.16	0
0.00496	2.84	0.742	0.946667	74.2	0
0.005	2.84	0.7424	0.946667	74.24	0
0.00504	2.84	0.7428	0.946667	74.28	0
0.00508	2.8	0.7432	0.933333	74.32	0
0.00512	2.84	0.7436	0.946667	74.36	0
0.00516	2.84	0.744	0.946667	74.4	0
0.0052	2.84	0.7444	0.946667	74.44	0
0.00524	2.84	0.7448	0.946667	74.48	0
0.00528	2.8	0.7452	0.933333	74.52	0
0.00532	2.84	0.7456	0.946667	74.56	0
0.00536	2.84	0.746	0.946667	74.6	0
0.0054	2.8	0.7464	0.933333	74.64	0
0.00544	2.88	0.7468	0.96	74.68	0
0.00548	2.88	0.7472	0.96	74.72	0
0.00552	2.88	0.7476	0.96	74.76	0
0.00556	2.84	0.748	0.946667	74.8	0
0.0056	2.88	0.7484	0.96	74.84	0
0.00564	2.8	0.7488	0.933333	74.88	0
0.00568	2.84	0.7492	0.946667	74.92	0
0.00572	2.84	0.7496	0.946667	74.96	0
0.00576	2.8	0.75	0.933333	75	0
0.0058	2.84	0.7504	0.946667	75.04	0
0.00584	2.76	0.7508	0.92	75.08	0
0.00588	2.84	0.7512	0.946667	75.12	0
0.00592	2.84	0.7516	0.946667	75.16	0
0.00596	2.84	0.752	0.946667	75.2	0
0.006	2.8	0.7524	0.933333	75.24	0
0.00604	2.88	0.7528	0.96	75.28	0
0.00608	2.84	0.7532	0.946667	75.32	0
0.00612	2.84	0.7536	0.946667	75.36	0
0.00616	2.84	0.754	0.946667	75.4	0
0.0062	2.88	0.7544	0.96	75.44	0
0.00624	2.8	0.7548	0.933333	75.48	0
0.00628	2.84	0.7552	0.946667	75.52	0
0.00632	2.84	0.7556	0.946667	75.56	0
0.00636	2.84	0.756	0.946667	75.6	0
0.0064	2.88	0.7564	0.96	75.64	0
0.00644	2.8	0.7568	0.933333	75.68	0
0.00648	2.8	0.7572	0.933333	75.72	0
0.00652	2.84	0.7576	0.946667	75.76	0
0.00656	2.8	0.758	0.933333	75.8	0
0.0066	2.84	0.7584	0.946667	75.84	0
0.00664	2.84	0.7588	0.946667	75.88	0
0.00668	2.84	0.7592	0.946667	75.92	0
0.00672	2.84	0.7596	0.946667	75.96	0
0.00676	2.88	0.76	0.96	76	0
0.0068	2.8	0.7604	0.933333	76.04	0
0.00684	2.84	0.7608	0.946667	76.08	0
0.00688	2.84	0.7612	0.946667	76.12	0
0.00692	2.84	0.7616	0.946667	76.16	0
0.00696	2.84	0.762	0.946667	76.2	0
0.007	2.8	0.7624	0.933333	76.24	0
0.00704	2.84	0.7628	0.946667	76.28	0
0.00708	2.84	0.7632	0.946667	76.32	0
0.00712	2.84	0.7636	0.946667	76.36	0
0.00716	2.84	0.764	0.946667	76.4	0
0.0072	2.8	0.7644	0.933333	76.44	0
0.00724	2.8	0.7648	0.933333	76.48	0
0.00728	2.88	0.7652	0.96	76.52	0
0.00732	2.84	0.7656	0.946667	76.56	0
0.00736	2.84	0.766	0.946667	76.6	0
0.0074	2.8	0.7664	0.933333	76.64	0
0.00744	2.84	0.7668	0.946667	76.68	0
0.00748	2.84	0.7672	0.946667	76.72	0
0.00752	2.84	0.7676	0.946667	76.76	0
0.00756	2.84	0.768	0.946667	76.8	0
0.0076	2.8	0.7684	0.933333	76.84	0
0.00764	2.88	0.7688	0.96	76.88	0
0.00768	2.84	0.7692	0.946667	76.92	0
0.00772	2.76	0.7696	0.92	76.96	0
0.00776	2.84	0.77	0.946667	77	0
0.0078	2.8	0.7704	0.933333	77.04	0
0.00784	2.88	0.7708	0.96	77.08	0
0.00788	2.84	0.7712	0.946667	77.12	0
0.00792	2.8	0.7716	0.933333	77.16	0
0.00796	2.84	0.772	0.946667	77.2	0
0.008	2.76	0.7724	0.92	77.24	0
0.00804	2.84	0.7728	0.946667	77.28	0
0.00808	2.84	0.7732	0.946667	77.32	0
0.00812	2.8	0.7736	0.933333	77.36	0
0.00816	2.84	0.774	0.946667	77.4	0
0.0082	2.84	0.7744	0.946667	77.44	0
0.00824	2.88	0.7748	0.96	77.48	0
0.00828	2.84	0.7752	0.946667	77.52	0
0.00832	2.84	0.7756	0.946667	77.56	0
0.00836	2.84	0.776	0.946667	77.6	0
0.0084	2.8	0.7764	0.933333	77.64	0
0.00844	2.84	0.7768	0.946667	77.68	0
0.00848	2.84	0.7772	0.946667	77.72	0
0.00852	2.84	0.7776	0.946667	77.76	0
0.00856	2.84	0.778	0.946667	77.8	0
0.0086	2.84	0.7784	0.946667	77.84	0
0.00864	2.84	0.7788	0.946667	77.88	0
0.00868	2.84	0.7792	0.946667	77.92	0
0.00872	2.8	0.7796	0.933333	77.96	0
0.00876	2.8	0.78	0.933333	78	0
0.0088	2.8	0.7804	0.933333	78.04	0
0.00884	2.8	0.7808	0.933333	78.08	0
0.00888	2.88	0.7812	0.96	78.12	0
0.00892	2.84	0.7816	0.946667	78.16	0
0.00896	2.84	0.782	0.946667	78.2	0
0.009	2.84	0.7824	0.946667	78.24	0
0.00904	2.84	0.7828	0.946667	78.28	0
0.00908	2.8	0.7832	0.933333	78.32	0
0.00912	2.84	0.7836	0.946667	78.36	0
0.00916	2.8	0.784	0.933333	78.4	0
0.0092	2.84	0.7844	0.946667	78.44	0
0.00924	2.88	0.7848	0.96	78.48	0
0.00928	2.8	0.7852	0.933333	78.52	0
0.00932	2.84	0.7856	0.946667	78.56	0
0.00936	2.8	0.786	0.933333	78.6	0
0.0094	2.84	0.7864	0.946667	78.64	0
0.00944	2.84	0.7868	0.946667	78.68	0
0.00948	2.84	0.7872	0.946667	78.72	0
0.00952	2.84	0.7876	0.946667	78.76	0
0.00956	2.8	0.788	0.933333	78.8	0
0.0096	2.8	0.7884	0.933333	78.84	0
0.00964	2.84	0.7888	0.946667	78.88	0
0.00968	2.84	0.7892	0.946667	78.92	0
0.00972	2.84	0.7896	0.946667	78.96	0
0.00976	2.8	0.79	0.933333	79	0
0.0098	2.88	0.7904	0.96	79.04	0
0.00984	2.84	0.7908	0.946667	79.08	0
0.00988	2.88	0.7912	0.96	79.12	0
0.00992	2.88	0.7916	0.96	79.16	0
0.00996	2.88	0.792	0.96	79.2	0
0.01	2.84	0.7924	0.946667	79.24	0
[truncated: 1,019 more rows]

## Sheet: Figure 4B-yellow_40ms
Model	MDO3024
Firmware Version	1.22
Waveform Type	ANALOG
Point Format	Y
Horizontal Units	s
Horizontal Scale	0.04
Horizontal Delay	0
Sample Interval	4e-05
Record Length	10000
Gating	0.0% to 100.0%
Probe Attenuation	10
Vertical Units	V
Vertical Offset	0
Vertical Scale	1
Vertical Position	0
	3
Label			y-intensity	x-time
TIME	CH1	sec	norm	ms	TTL
-0.13484	2.88	0	0.96	0	1
-0.1348	2.92	4e-05	0.973333	0.04	1
-0.13476	2.92	8e-05	0.973333	0.08	1
-0.13472	2.92	0.00012	0.973333	0.12	1
-0.13468	2.92	0.00016	0.973333	0.16	1
-0.13464	2.92	0.0002	0.973333	0.2	1
-0.1346	2.92	0.00024	0.973333	0.24	1
-0.13456	2.88	0.00028	0.96	0.28	1
-0.13452	2.92	0.00032	0.973333	0.32	1
-0.13448	2.88	0.00036	0.96	0.36	1
-0.13444	2.88	0.0004	0.96	0.4	1
-0.1344	2.88	0.00044	0.96	0.44	1
-0.13436	2.92	0.00048	0.973333	0.48	1
-0.13432	2.92	0.00052	0.973333	0.52	1
-0.13428	2.96	0.00056	0.986667	0.56	1
-0.13424	2.92	0.0006	0.973333	0.6	1
-0.1342	2.92	0.00064	0.973333	0.64	1
-0.13416	2.92	0.00068	0.973333	0.68	1
-0.13412	2.88	0.00072	0.96	0.72	1
-0.13408	2.96	0.00076	0.986667	0.76	1
-0.13404	2.92	0.0008	0.973333	0.8	1
-0.134	2.92	0.00084	0.973333	0.84	1
-0.13396	2.92	0.00088	0.973333	0.88	1
-0.13392	2.92	0.00092	0.973333	0.92	1
-0.13388	2.88	0.00096	0.96	0.96	1
-0.13384	2.92	0.001	0.973333	1	1
-0.1338	2.88	0.00104	0.96	1.04	1
-0.13376	2.92	0.00108	0.973333	1.08	1
-0.13372	2.92	0.00112	0.973333	1.12	1
-0.13368	2.92	0.00116	0.973333	1.16	1
-0.13364	2.88	0.0012	0.96	1.2	1
-0.1336	2.92	0.00124	0.973333	1.24	1
-0.13356	2.92	0.00128	0.973333	1.28	1
-0.13352	2.92	0.00132	0.973333	1.32	1
-0.13348	2.96	0.00136	0.986667	1.36	1
-0.13344	2.92	0.0014	0.973333	1.4	1
-0.1334	2.92	0.00144	0.973333	1.44	1
-0.13336	2.96	0.00148	0.986667	1.48	1
-0.13332	2.92	0.00152	0.973333	1.52	1
-0.13328	2.92	0.00156	0.973333	1.56	1
-0.13324	2.92	0.0016	0.973333	1.6	1
-0.1332	2.96	0.00164	0.986667	1.64	1
-0.13316	2.88	0.00168	0.96	1.68	1
-0.13312	2.92	0.00172	0.973333	1.72	1
-0.13308	2.88	0.00176	0.96	1.76	1
-0.13304	2.92	0.0018	0.973333	1.8	1
-0.133	2.92	0.00184	0.973333	1.84	1
-0.13296	2.88	0.00188	0.96	1.88	1
-0.13292	2.88	0.00192	0.96	1.92	1
-0.13288	2.92	0.00196	0.973333	1.96	1
-0.13284	2.84	0.002	0.946667	2	1
-0.1328	2.92	0.00204	0.973333	2.04	1
-0.13276	2.92	0.00208	0.973333	2.08	1
-0.13272	2.92	0.00212	0.973333	2.12	1
-0.13268	2.92	0.00216	0.973333	2.16	1
-0.13264	2.92	0.0022	0.973333	2.2	1
-0.1326	2.84	0.00224	0.946667	2.24	1
-0.13256	2.92	0.00228	0.973333	2.28	1
-0.13252	2.92	0.00232	0.973333	2.32	1
-0.13248	2.92	0.00236	0.973333	2.36	1
-0.13244	2.92	0.0024	0.973333	2.4	1
-0.1324	2.96	0.00244	0.986667	2.44	1
-0.13236	2.92	0.00248	0.973333	2.48	1
-0.13232	2.92	0.00252	0.973333	2.52	1
-0.13228	2.92	0.00256	0.973333	2.56	1
-0.13224	2.92	0.0026	0.973333	2.6	1
-0.1322	2.96	0.00264	0.986667	2.64	1
-0.13216	2.92	0.00268	0.973333	2.68	1
-0.13212	2.92	0.00272	0.973333	2.72	1
-0.13208	2.88	0.00276	0.96	2.76	1
-0.13204	2.92	0.0028	0.973333	2.8	1
-0.132	2.88	0.00284	0.96	2.84	1
-0.13196	2.96	0.00288	0.986667	2.88	1
-0.13192	2.92	0.00292	0.973333	2.92	1
-0.13188	2.88	0.00296	0.96	2.96	1
-0.13184	2.92	0.003	0.973333	3	1
-0.1318	2.92	0.00304	0.973333	3.04	1
-0.13176	2.96	0.00308	0.986667	3.08	1
-0.13172	2.88	0.00312	0.96	3.12	1
-0.13168	2.92	0.00316	0.973333	3.16	1
-0.13164	2.92	0.0032	0.973333	3.2	1
-0.1316	2.96	0.00324	0.986667	3.24	1
-0.13156	2.92	0.00328	0.973333	3.28	1
-0.13152	2.92	0.00332	0.973333	3.32	1
-0.13148	2.96	0.00336	0.986667	3.36	1
-0.13144	2.92	0.0034	0.973333	3.4	1
-0.1314	2.92	0.00344	0.973333	3.44	1
-0.13136	2.88	0.00348	0.96	3.48	1
-0.13132	2.92	0.00352	0.973333	3.52	1
-0.13128	2.92	0.00356	0.973333	3.56	1
-0.13124	2.92	0.0036	0.973333	3.6	1
-0.1312	2.96	0.00364	0.986667	3.64	1
-0.13116	2.88	0.00368	0.96	3.68	1
-0.13112	2.96	0.00372	0.986667	3.72	1
-0.13108	2.92	0.00376	0.973333	3.76	1
-0.13104	2.92	0.0038	0.973333	3.8	1
-0.131	2.88	0.00384	0.96	3.84	1
-0.13096	2.92	0.00388	0.973333	3.88	1
-0.13092	2.92	0.00392	0.973333	3.92	1
-0.13088	2.88	0.00396	0.96	3.96	1
-0.13084	2.92	0.004	0.973333	4	1
-0.1308	2.92	0.00404	0.973333	4.04	1
-0.13076	2.92	0.00408	0.973333	4.08	1
-0.13072	2.88	0.00412	0.96	4.12	1
-0.13068	2.92	0.00416	0.973333	4.16	1
-0.13064	2.88	0.0042	0.96	4.2	1
-0.1306	2.92	0.00424	0.973333	4.24	1
-0.13056	2.96	0.00428	0.986667	4.28	1
-0.13052	2.88	0.00432	0.96	4.32	1
-0.13048	2.92	0.00436	0.973333	4.36	1
-0.13044	2.96	0.0044	0.986667	4.4	1
-0.1304	2.88	0.00444	0.96	4.44	1
-0.13036	2.92	0.00448	0.973333	4.48	1
-0.13032	2.88	0.00452	0.96	4.52	1
-0.13028	2.92	0.00456	0.973333	4.56	1
-0.13024	2.92	0.0046	0.973333	4.6	1
-0.1302	2.92	0.00464	0.973333	4.64	1
-0.13016	2.88	0.00468	0.96	4.68	1
-0.13012	2.92	0.00472	0.973333	4.72	1
-0.13008	2.88	0.00476	0.96	4.76	1
-0.13004	2.92	0.0048	0.973333	4.8	1
-0.13	2.92	0.00484	0.973333	4.84	1
-0.12996	2.92	0.00488	0.973333	4.88	1
-0.12992	2.92	0.00492	0.973333	4.92	1
-0.12988	2.96	0.00496	0.986667	4.96	1
-0.12984	2.92	0.005	0.973333	5	1
-0.1298	2.92	0.00504	0.973333	5.04	1
-0.12976	2.96	0.00508	0.986667	5.08	1
-0.12972	2.92	0.00512	0.973333	5.12	1
-0.12968	2.88	0.00516	0.96	5.16	1
-0.12964	2.92	0.0052	0.973333	5.2	1
-0.1296	2.88	0.00524	0.96	5.24	1
-0.12956	2.92	0.00528	0.973333	5.28	1
-0.12952	2.92	0.00532	0.973333	5.32	1
-0.12948	2.84	0.00536	0.946667	5.36	1
-0.12944	2.88	0.0054	0.96	5.4	1
-0.1294	2.92	0.00544	0.973333	5.44	1
-0.12936	2.92	0.00548	0.973333	5.48	1
-0.12932	2.92	0.00552	0.973333	5.52	1
-0.12928	2.92	0.00556	0.973333	5.56	1
-0.12924	2.92	0.0056	0.973333	5.6	1
-0.1292	2.92	0.00564	0.973333	5.64	1
-0.12916	2.92	0.00568	0.973333	5.68	1
-0.12912	2.92	0.00572	0.973333	5.72	1
-0.12908	2.92	0.00576	0.973333	5.76	1
-0.12904	2.92	0.0058	0.973333	5.8	1
-0.129	2.92	0.00584	0.973333	5.84	1
-0.12896	2.88	0.00588	0.96	5.88	1
-0.12892	2.92	0.00592	0.973333	5.92	1
-0.12888	2.92	0.00596	0.973333	5.96	1
-0.12884	2.88	0.006	0.96	6	1
-0.1288	2.88	0.00604	0.96	6.04	1
-0.12876	2.96	0.00608	0.986667	6.08	1
-0.12872	2.92	0.00612	0.973333	6.12	1
-0.12868	2.92	0.00616	0.973333	6.16	1
-0.12864	2.92	0.0062	0.973333	6.2	1
-0.1286	2.92	0.00624	0.973333	6.24	1
-0.12856	2.92	0.00628	0.973333	6.28	1
-0.12852	2.92	0.00632	0.973333	6.32	1
-0.12848	2.88	0.00636	0.96	6.36	1
-0.12844	2.88	0.0064	0.96	6.4	1
-0.1284	2.88	0.00644	0.96	6.44	1
-0.12836	2.88	0.00648	0.96	6.48	1
-0.12832	2.92	0.00652	0.973333	6.52	1
-0.12828	2.92	0.00656	0.973333	6.56	1
-0.12824	2.88	0.0066	0.96	6.6	1
-0.1282	2.92	0.00664	0.973333	6.64	1
-0.12816	2.92	0.00668	0.973333	6.68	1
-0.12812	2.92	0.00672	0.973333	6.72	1
-0.12808	2.96	0.00676	0.986667	6.76	1
-0.12804	2.92	0.0068	0.973333	6.8	1
-0.128	2.92	0.00684	0.973333	6.84	1
-0.12796	2.92	0.00688	0.973333	6.88	1
-0.12792	2.88	0.00692	0.96	6.92	1
-0.12788	2.92	0.00696	0.973333	6.96	1
-0.12784	2.92	0.007	0.973333	7	1
-0.1278	2.92	0.00704	0.973333	7.04	1
-0.12776	2.88	0.00708	0.96	7.08	1
-0.12772	2.92	0.00712	0.973333	7.12	1
-0.12768	2.92	0.00716	0.973333	7.16	1
-0.12764	2.92	0.0072	0.973333	7.2	1
-0.1276	2.96	0.00724	0.986667	7.24	1
-0.12756	2.92	0.00728	0.973333	7.28	1
-0.12752	2.92	0.00732	0.973333	7.32	1
-0.12748	2.92	0.00736	0.973333	7.36	1
-0.12744	2.92	0.0074	0.973333	7.4	1
-0.1274	2.92	0.00744	0.973333	7.44	1
-0.12736	2.92	0.00748	0.973333	7.48	1
-0.12732	2.92	0.00752	0.973333	7.52	1
-0.12728	2.92	0.00756	0.973333	7.56	1
-0.12724	2.92	0.0076	0.973333	7.6	1
-0.1272	2.92	0.00764	0.973333	7.64	1
-0.12716	2.92	0.00768	0.973333	7.68	1
-0.12712	2.92	0.00772	0.973333	7.72	1
-0.12708	2.92	0.00776	0.973333	7.76	1
-0.12704	2.92	0.0078	0.973333	7.8	1
-0.127	2.88	0.00784	0.96	7.84	1
-0.12696	2.92	0.00788	0.973333	7.88	1
-0.12692	2.88	0.00792	0.96	7.92	1
-0.12688	2.92	0.00796	0.973333	7.96	1
-0.12684	2.92	0.008	0.973333	8	1
-0.1268	2.92	0.00804	0.973333	8.04	1
-0.12676	2.92	0.00808	0.973333	8.08	1
-0.12672	2.96	0.00812	0.986667	8.12	1
-0.12668	2.92	0.00816	0.973333	8.16	1
-0.12664	2.88	0.0082	0.96	8.2	1
-0.1266	2.92	0.00824	0.973333	8.24	1
-0.12656	2.92	0.00828	0.973333	8.28	1
-0.12652	2.92	0.00832	0.973333	8.32	1
-0.12648	2.92	0.00836	0.973333	8.36	1
-0.12644	2.92	0.0084	0.973333	8.4	1
-0.1264	2.92	0.00844	0.973333	8.44	1
-0.12636	2.92	0.00848	0.973333	8.48	1
-0.12632	2.92	0.00852	0.973333	8.52	1
-0.12628	2.92	0.00856	0.973333	8.56	1
-0.12624	2.92	0.0086	0.973333	8.6	1
-0.1262	2.88	0.00864	0.96	8.64	1
-0.12616	2.92	0.00868	0.973333	8.68	1
-0.12612	2.92	0.00872	0.973333	8.72	1
-0.12608	2.88	0.00876	0.96	8.76	1
-0.12604	2.88	0.0088	0.96	8.8	1
-0.126	2.96	0.00884	0.986667	8.84	1
-0.12596	2.96	0.00888	0.986667	8.88	1
-0.12592	2.92	0.00892	0.973333	8.92	1
-0.12588	2.92	0.00896	0.973333	8.96	1
-0.12584	2.92	0.009	0.973333	9	1
-0.1258	2.92	0.00904	0.973333	9.04	1
-0.12576	2.88	0.00908	0.96	9.08	1
-0.12572	2.88	0.00912	0.96	9.12	1
-0.12568	2.92	0.00916	0.973333	9.16	1
-0.12564	2.92	0.0092	0.973333	9.2	1
-0.1256	2.92	0.00924	0.973333	9.24	1
-0.12556	2.88	0.00928	0.96	9.28	1
-0.12552	2.92	0.00932	0.973333	9.32	1
-0.12548	2.92	0.00936	0.973333	9.36	1
-0.12544	2.92	0.0094	0.973333	9.4	1
-0.1254	2.92	0.00944	0.973333	9.44	1
-0.12536	2.92	0.00948	0.973333	9.48	1
-0.12532	2.92	0.00952	0.973333	9.52	1
-0.12528	2.92	0.00956	0.973333	9.56	1
-0.12524	2.88	0.0096	0.96	9.6	1
-0.1252	2.84	0.00964	0.946667	9.64	1
-0.12516	2.92	0.00968	0.973333	9.68	1
-0.12512	2.92	0.00972	0.973333	9.72	1
-0.12508	2.88	0.00976	0.96	9.76	1
-0.12504	2.92	0.0098	0.973333	9.8	1
-0.125	2.92	0.00984	0.973333	9.84	1
-0.12496	2.92	0.00988	0.973333	9.88	1
-0.12492	2.88	0.00992	0.96	9.92	1
-0.12488	2.88	0.00996	0.96	9.96	1
-0.12484	2.84	0.01	0.946667	10	0
-0.1248	2.84	0.01004	0.946667	10.04	0
-0.12476	2.8	0.01008	0.933333	10.08	0
-0.12472	2.84	0.01012	0.946667	10.12	0
-0.12468	2.84	0.01016	0.946667	10.16	0
-0.12464	2.8	0.0102	0.933333	10.2	0
-0.1246	2.84	0.01024	0.946667	10.24	0
-0.12456	2.84	0.01028	0.946667	10.28	0
-0.12452	2.76	0.01032	0.92	10.32	0
-0.12448	2.84	0.01036	0.946667	10.36	0
-0.12444	2.8	0.0104	0.933333	10.4	0
-0.1244	2.88	0.01044	0.96	10.44	0
-0.12436	2.84	0.01048	0.946667	10.48	0
-0.12432	2.8	0.01052	0.933333	10.52	0
-0.12428	2.84	0.01056	0.946667	10.56	0
-0.12424	2.8	0.0106	0.933333	10.6	0
-0.1242	2.84	0.01064	0.946667	10.64	0
-0.12416	2.84	0.01068	0.946667	10.68	0
-0.12412	2.8	0.01072	0.933333	10.72	0
-0.12408	2.84	0.01076	0.946667	10.76	0
-0.12404	2.88	0.0108	0.96	10.8	0
-0.124	2.84	0.01084	0.946667	10.84	0
-0.12396	2.88	0.01088	0.96	10.88	0
-0.12392	2.84	0.01092	0.946667	10.92	0
-0.12388	2.84	0.01096	0.946667	10.96	0
-0.12384	2.84	0.011	0.946667	11	0
-0.1238	2.84	0.01104	0.946667	11.04	0
-0.12376	2.8	0.01108	0.933333	11.08	0
-0.12372	2.84	0.01112	0.946667	11.12	0
-0.12368	2.8	0.01116	0.933333	11.16	0
-0.12364	2.84	0.0112	0.946667	11.2	0
-0.1236	2.8	0.01124	0.933333	11.24	0
-0.12356	2.8	0.01128	0.933333	11.28	0
-0.12352	2.84	0.01132	0.946667	11.32	0
-0.12348	2.84	0.01136	0.946667	11.36	0
-0.12344	2.8	0.0114	0.933333	11.4	0
-0.1234	2.8	0.01144	0.933333	11.44	0
-0.12336	2.84	0.01148	0.946667	11.48	0
-0.12332	2.84	0.01152	0.946667	11.52	0
-0.12328	2.84	0.01156	0.946667	11.56	0
-0.12324	2.84	0.0116	0.946667	11.6	0
-0.1232	2.84	0.01164	0.946667	11.64	0
-0.12316	2.8	0.01168	0.933333	11.68	0
-0.12312	2.84	0.01172	0.946667	11.72	0
-0.12308	2.76	0.01176	0.92	11.76	0
-0.12304	2.8	0.0118	0.933333	11.8	0
-0.123	2.84	0.01184	0.946667	11.84	0
-0.12296	2.84	0.01188	0.946667	11.88	0
-0.12292	2.84	0.01192	0.946667	11.92	0
-0.12288	2.84	0.01196	0.946667	11.96	0
-0.12284	2.8	0.012	0.933333	12	0
-0.1228	2.84	0.01204	0.946667	12.04	0
-0.12276	2.88	0.01208	0.96	12.08	0
-0.12272	2.8	0.01212	0.933333	12.12	0
-0.12268	2.8	0.01216	0.933333	12.16	0
-0.12264	2.8	0.0122	0.933333	12.2	0
-0.1226	2.8	0.01224	0.933333	12.24	0
-0.12256	2.8	0.01228	0.933333	12.28	0
-0.12252	2.84	0.01232	0.946667	12.32	0
-0.12248	2.8	0.01236	0.933333	12.36	0
-0.12244	2.88	0.0124	0.96	12.4	0
-0.1224	2.8	0.01244	0.933333	12.44	0
-0.12236	2.88	0.01248	0.96	12.48	0
-0.12232	2.88	0.01252	0.96	12.52	0
-0.12228	2.8	0.01256	0.933333	12.56	0
-0.12224	2.76	0.0126	0.92	12.6	0
-0.1222	2.84	0.01264	0.946667	12.64	0
-0.12216	2.84	0.01268	0.946667	12.68	0
-0.12212	2.84	0.01272	0.946667	12.72	0
-0.12208	2.84	0.01276	0.946667	12.76	0
-0.12204	2.8	0.0128	0.933333	12.8	0
-0.122	2.84	0.01284	0.946667	12.84	0
-0.12196	2.84	0.01288	0.946667	12.88	0
-0.12192	2.84	0.01292	0.946667	12.92	0
-0.12188	2.8	0.01296	0.933333	12.96	0
-0.12184	2.8	0.013	0.933333	13	0
-0.1218	2.84	0.01304	0.946667	13.04	0
-0.12176	2.84	0.01308	0.946667	13.08	0
-0.12172	2.84	0.01312	0.946667	13.12	0
-0.12168	2.76	0.01316	0.92	13.16	0
-0.12164	2.8	0.0132	0.933333	13.2	0
-0.1216	2.84	0.01324	0.946667	13.24	0
-0.12156	2.8	0.01328	0.933333	13.28	0
-0.12152	2.8	0.01332	0.933333	13.32	0
-0.12148	2.8	0.01336	0.933333	13.36	0
-0.12144	2.84	0.0134	0.946667	13.4	0
-0.1214	2.84	0.01344	0.946667	13.44	0
-0.12136	2.8	0.01348	0.933333	13.48	0
-0.12132	2.8	0.01352	0.933333	13.52	0
-0.12128	2.8	0.01356	0.933333	13.56	0
-0.12124	2.84	0.0136	0.946667	13.6	0
-0.1212	2.8	0.01364	0.933333	13.64	0
-0.12116	2.8	0.01368	0.933333	13.68	0
-0.12112	2.8	0.01372	0.933333	13.72	0
-0.12108	2.84	0.01376	0.946667	13.76	0
-0.12104	2.84	0.0138	0.946667	13.8	0
-0.121	2.84	0.01384	0.946667	13.84	0
-0.12096	2.84	0.01388	0.946667	13.88	0
-0.12092	2.84	0.01392	0.946667	13.92	0
-0.12088	2.84	0.01396	0.946667	13.96	0
-0.12084	2.8	0.014	0.933333	14	0
-0.1208	2.76	0.01404	0.92	14.04	0
-0.12076	2.84	0.01408	0.946667	14.08	0
-0.12072	2.8	0.01412	0.933333	14.12	0
-0.12068	2.8	0.01416	0.933333	14.16	0
-0.12064	2.76	0.0142	0.92	14.2	0
-0.1206	2.84	0.01424	0.946667	14.24	0
-0.12056	2.84	0.01428	0.946667	14.28	0
-0.12052	2.84	0.01432	0.946667	14.32	0
-0.12048	2.76	0.01436	0.92	14.36	0
-0.12044	2.84	0.0144	0.946667	14.4	0
-0.1204	2.84	0.01444	0.946667	14.44	0
-0.12036	2.8	0.01448	0.933333	14.48	0
-0.12032	2.8	0.01452	0.933333	14.52	0
-0.12028	2.8	0.01456	0.933333	14.56	0
-0.12024	2.84	0.0146	0.946667	14.6	0
-0.1202	2.84	0.01464	0.946667	14.64	0
-0.12016	2.84	0.01468	0.946667	14.68	0
-0.12012	2.8	0.01472	0.933333	14.72	0
-0.12008	2.84	0.01476	0.946667	14.76	0
-0.12004	2.84	0.0148	0.946667	14.8	0
-0.12	2.84	0.01484	0.946667	14.84	0
-0.11996	2.84	0.01488	0.946667	14.88	0
-0.11992	2.8	0.01492	0.933333	14.92	0
-0.11988	2.76	0.01496	0.92	14.96	0
-0.11984	2.84	0.015	0.946667	15	0
-0.1198	2.8	0.01504	0.933333	15.04	0
-0.11976	2.84	0.01508	0.946667	15.08	0
-0.11972	2.84	0.01512	0.946667	15.12	0
-0.11968	2.76	0.01516	0.92	15.16	0
-0.11964	2.84	0.0152	0.946667	15.2	0
-0.1196	2.76	0.01524	0.92	15.24	0
-0.11956	2.8	0.01528	0.933333	15.28	0
-0.11952	2.8	0.01532	0.933333	15.32	0
-0.11948	2.8	0.01536	0.933333	15.36	0
-0.11944	2.8	0.0154	0.933333	15.4	0
-0.1194	2.84	0.01544	0.946667	15.44	0
-0.11936	2.8	0.01548	0.933333	15.48	0
-0.11932	2.8	0.01552	0.933333	15.52	0
-0.11928	2.8	0.01556	0.933333	15.56	0
-0.11924	2.84	0.0156	0.946667	15.6	0
-0.1192	2.8	0.01564	0.933333	15.64	0
-0.11916	2.8	0.01568	0.933333	15.68	0
-0.11912	2.84	0.01572	0.946667	15.72	0
-0.11908	2.84	0.01576	0.946667	15.76	0
-0.11904	2.8	0.0158	0.933333	15.8	0
-0.119	2.8	0.01584	0.933333	15.84	0
-0.11896	2.84	0.01588	0.946667	15.88	0
-0.11892	2.8	0.01592	0.933333	15.92	0
-0.11888	2.84	0.01596	0.946667	15.96	0
-0.11884	2.84	0.016	0.946667	16	0
-0.1188	2.8	0.01604	0.933333	16.04	0
-0.11876	2.8	0.01608	0.933333	16.08	0
-0.11872	2.8	0.01612	0.933333	16.12	0
-0.11868	2.8	0.01616	0.933333	16.16	0
-0.11864	2.76	0.0162	0.92	16.2	0
-0.1186	2.8	0.01624	0.933333	16.24	0
-0.11856	2.84	0.01628	0.946667	16.28	0
-0.11852	2.84	0.01632	0.946667	16.32	0
-0.11848	2.84	0.01636	0.946667	16.36	0
-0.11844	2.8	0.0164	0.933333	16.4	0
-0.1184	2.84	0.01644	0.946667	16.44	0
-0.11836	2.84	0.01648	0.946667	16.48	0
-0.11832	2.8	0.01652	0.933333	16.52	0
-0.11828	2.84	0.01656	0.946667	16.56	0
-0.11824	2.8	0.0166	0.933333	16.6	0
-0.1182	2.84	0.01664	0.946667	16.64	0
-0.11816	2.84	0.01668	0.946667	16.68	0
-0.11812	2.84	0.01672	0.946667	16.72	0
-0.11808	2.8	0.01676	0.933333	16.76	0
-0.11804	2.84	0.0168	0.946667	16.8	0
-0.118	2.8	0.01684	0.933333	16.84	0
-0.11796	2.8	0.01688	0.933333	16.88	0
-0.11792	2.84	0.01692	0.946667	16.92	0
-0.11788	2.84	0.01696	0.946667	16.96	0
-0.11784	2.8	0.017	0.933333	17	0
-0.1178	2.8	0.01704	0.933333	17.04	0
-0.11776	2.76	0.01708	0.92	17.08	0
-0.11772	2.84	0.01712	0.946667	17.12	0
-0.11768	2.84	0.01716	0.946667	17.16	0
-0.11764	2.84	0.0172	0.946667	17.2	0
-0.1176	2.84	0.01724	0.946667	17.24	0
-0.11756	2.8	0.01728	0.933333	17.28	0
-0.11752	2.8	0.01732	0.933333	17.32	0
-0.11748	2.84	0.01736	0.946667	17.36	0
-0.11744	2.8	0.0174	0.933333	17.4	0
-0.1174	2.84	0.01744	0.946667	17.44	0
-0.11736	2.8	0.01748	0.933333	17.48	0
-0.11732	2.8	0.01752	0.933333	17.52	0
-0.11728	2.8	0.01756	0.933333	17.56	0
-0.11724	2.8	0.0176	0.933333	17.6	0
-0.1172	2.8	0.01764	0.933333	17.64	0
-0.11716	2.8	0.01768	0.933333	17.68	0
-0.11712	2.84	0.01772	0.946667	17.72	0
-0.11708	2.8	0.01776	0.933333	17.76	0
-0.11704	2.76	0.0178	0.92	17.8	0
-0.117	2.8	0.01784	0.933333	17.84	0
-0.11696	2.84	0.01788	0.946667	17.88	0
-0.11692	2.8	0.01792	0.933333	17.92	0
-0.11688	2.8	0.01796	0.933333	17.96	0
-0.11684	2.84	0.018	0.946667	18	0
-0.1168	2.8	0.01804	0.933333	18.04	0
-0.11676	2.84	0.01808	0.946667	18.08	0
-0.11672	2.8	0.01812	0.933333	18.12	0
-0.11668	2.84	0.01816	0.946667	18.16	0
-0.11664	2.84	0.0182	0.946667	18.2	0
-0.1166	2.8	0.01824	0.933333	18.24	0
-0.11656	2.8	0.01828	0.933333	18.28	0
-0.11652	2.8	0.01832	0.933333	18.32	0
-0.11648	2.8	0.01836	0.933333	18.36	0
-0.11644	2.84	0.0184	0.946667	18.4	0
-0.1164	2.8	0.01844	0.933333	18.44	0
-0.11636	2.8	0.01848	0.933333	18.48	0
-0.11632	2.84	0.01852	0.946667	18.52	0
-0.11628	2.8	0.01856	0.933333	18.56	0
-0.11624	2.8	0.0186	0.933333	18.6	0
-0.1162	2.8	0.01864	0.933333	18.64	0
-0.11616	2.8	0.01868	0.933333	18.68	0
-0.11612	2.84	0.01872	0.946667	18.72	0
-0.11608	2.84	0.01876	0.946667	18.76	0
-0.11604	2.8	0.0188	0.933333	18.8	0
-0.116	2.8	0.01884	0.933333	18.84	0
-0.11596	2.8	0.01888	0.933333	18.88	0
-0.11592	2.84	0.01892	0.946667	18.92	0
-0.11588	2.76	0.01896	0.92	18.96	0
-0.11584	2.8	0.019	0.933333	19	0
-0.1158	2.88	0.01904	0.96	19.04	0
-0.11576	2.84	0.01908	0.946667	19.08	0
-0.11572	2.76	0.01912	0.92	19.12	0
-0.11568	2.8	0.01916	0.933333	19.16	0
-0.11564	2.84	0.0192	0.946667	19.2	0
-0.1156	2.84	0.01924	0.946667	19.24	0
-0.11556	2.8	0.01928	0.933333	19.28	0
-0.11552	2.8	0.01932	0.933333	19.32	0
-0.11548	2.84	0.01936	0.946667	19.36	0
-0.11544	2.84	0.0194	0.946667	19.4	0
-0.1154	2.84	0.01944	0.946667	19.44	0
-0.11536	2.8	0.01948	0.933333	19.48	0
-0.11532	2.84	0.01952	0.946667	19.52	0
-0.11528	2.84	0.01956	0.946667	19.56	0
-0.11524	2.8	0.0196	0.933333	19.6	0
-0.1152	2.8	0.01964	0.933333	19.64	0
-0.11516	2.8	0.01968	0.933333	19.68	0
-0.11512	2.76	0.01972	0.92	19.72	0
-0.11508	2.8	0.01976	0.933333	19.76	0
-0.11504	2.8	0.0198	0.933333	19.8	0
-0.115	2.84	0.01984	0.946667	19.84	0
-0.11496	2.84	0.01988	0.946667	19.88	0
-0.11492	2.8	0.01992	0.933333	19.92	0
-0.11488	2.84	0.01996	0.946667	19.96	0
-0.11484	2.76	0.02	0.92	20	0
-0.1148	2.84	0.02004	0.946667	20.04	0
-0.11476	2.76	0.02008	0.92	20.08	0
-0.11472	2.8	0.02012	0.933333	20.12	0
-0.11468	2.8	0.02016	0.933333	20.16	0
-0.11464	2.88	0.0202	0.96	20.2	0
-0.1146	2.84	0.02024	0.946667	20.24	0
-0.11456	2.84	0.02028	0.946667	20.28	0
-0.11452	2.84	0.02032	0.946667	20.32	0
-0.11448	2.8	0.02036	0.933333	20.36	0
-0.11444	2.84	0.0204	0.946667	20.4	0
-0.1144	2.84	0.02044	0.946667	20.44	0
-0.11436	2.84	0.02048	0.946667	20.48	0
-0.11432	2.8	0.02052	0.933333	20.52	0
-0.11428	2.8	0.02056	0.933333	20.56	0
-0.11424	2.88	0.0206	0.96	20.6	0
-0.1142	2.8	0.02064	0.933333	20.64	0
-0.11416	2.84	0.02068	0.946667	20.68	0
-0.11412	2.84	0.02072	0.946667	20.72	0
-0.11408	2.8	0.02076	0.933333	20.76	0
-0.11404	2.84	0.0208	0.946667	20.8	0
-0.114	2.8	0.02084	0.933333	20.84	0
-0.11396	2.8	0.02088	0.933333	20.88	0
-0.11392	2.8	0.02092	0.933333	20.92	0
-0.11388	2.76	0.02096	0.92	20.96	0
-0.11384	2.8	0.021	0.933333	21	0
-0.1138	2.8	0.02104	0.933333	21.04	0
-0.11376	2.8	0.02108	0.933333	21.08	0
-0.11372	2.8	0.02112	0.933333	21.12	0
-0.11368	2.8	0.02116	0.933333	21.16	0
-0.11364	2.8	0.0212	0.933333	21.2	0
-0.1136	2.76	0.02124	0.92	21.24	0
-0.11356	2.8	0.02128	0.933333	21.28	0
-0.11352	2.8	0.02132	0.933333	21.32	0
-0.11348	2.84	0.02136	0.946667	21.36	0
-0.11344	2.76	0.0214	0.92	21.4	0
-0.1134	2.8	0.02144	0.933333	21.44	0
-0.11336	2.8	0.02148	0.933333	21.48	0
-0.11332	2.84	0.02152	0.946667	21.52	0
-0.11328	2.84	0.02156	0.946667	21.56	0
-0.11324	2.84	0.0216	0.946667	21.6	0
-0.1132	2.84	0.02164	0.946667	21.64	0
-0.11316	2.76	0.02168	0.92	21.68	0
-0.11312	2.8	0.02172	0.933333	21.72	0
-0.11308	2.8	0.02176	0.933333	21.76	0
-0.11304	2.76	0.0218	0.92	21.8	0
-0.113	2.8	0.02184	0.933333	21.84	0
-0.11296	2.8	0.02188	0.933333	21.88	0
-0.11292	2.84	0.02192	0.946667	21.92	0
-0.11288	2.84	0.02196	0.946667	21.96	0
-0.11284	2.8	0.022	0.933333	22	0
-0.1128	2.8	0.02204	0.933333	22.04	0
-0.11276	2.76	0.02208	0.92	22.08	0
-0.11272	2.8	0.02212	0.933333	22.12	0
-0.11268	2.8	0.02216	0.933333	22.16	0
-0.11264	2.8	0.0222	0.933333	22.2	0
-0.1126	2.8	0.02224	0.933333	22.24	0
-0.11256	2.76	0.02228	0.92	22.28	0
-0.11252	2.8	0.02232	0.933333	22.32	0
-0.11248	2.84	0.02236	0.946667	22.36	0
-0.11244	2.84	0.0224	0.946667	22.4	0
-0.1124	2.84	0.02244	0.946667	22.44	0
-0.11236	2.8	0.02248	0.933333	22.48	0
-0.11232	2.8	0.02252	0.933333	22.52	0
-0.11228	2.8	0.02256	0.933333	22.56	0
-0.11224	2.84	0.0226	0.946667	22.6	0
-0.1122	2.84	0.02264	0.946667	22.64	0
-0.11216	2.8	0.02268	0.933333	22.68	0
-0.11212	2.8	0.02272	0.933333	22.72	0
-0.11208	2.84	0.02276	0.946667	22.76	0
-0.11204	2.84	0.0228	0.946667	22.8	0
-0.112	2.8	0.02284	0.933333	22.84	0
-0.11196	2.84	0.02288	0.946667	22.88	0
-0.11192	2.84	0.02292	0.946667	22.92	0
-0.11188	2.8	0.02296	0.933333	22.96	0
-0.11184	2.76	0.023	0.92	23	0
-0.1118	2.84	0.02304	0.946667	23.04	0
-0.11176	2.8	0.02308	0.933333	23.08	0
-0.11172	2.84	0.02312	0.946667	23.12	0
-0.11168	2.84	0.02316	0.946667	23.16	0
-0.11164	2.8	0.0232	0.933333	23.2	0
-0.1116	2.76	0.02324	0.92	23.24	0
-0.11156	2.84	0.02328	0.946667	23.28	0
-0.11152	2.84	0.02332	0.946667	23.32	0
-0.11148	2.8	0.02336	0.933333	23.36	0
-0.11144	2.8	0.0234	0.933333	23.4	0
-0.1114	2.8	0.02344	0.933333	23.44	0
-0.11136	2.84	0.02348	0.946667	23.48	0
-0.11132	2.8	0.02352	0.933333	23.52	0
-0.11128	2.8	0.02356	0.933333	23.56	0
-0.11124	2.84	0.0236	0.946667	23.6	0
-0.1112	2.8	0.02364	0.933333	23.64	0
-0.11116	2.8	0.02368	0.933333	23.68	0
-0.11112	2.84	0.02372	0.946667	23.72	0
-0.11108	2.76	0.02376	0.92	23.76	0
-0.11104	2.76	0.0238	0.92	23.8	0
-0.111	2.8	0.02384	0.933333	23.84	0
-0.11096	2.8	0.02388	0.933333	23.88	0
-0.11092	2.8	0.02392	0.933333	23.92	0
-0.11088	2.8	0.02396	0.933333	23.96	0
-0.11084	2.8	0.024	0.933333	24	0
-0.1108	2.84	0.02404	0.946667	24.04	0
-0.11076	2.8	0.02408	0.933333	24.08	0
-0.11072	2.76	0.02412	0.92	24.12	0
-0.11068	2.8	0.02416	0.933333	24.16	0
-0.11064	2.8	0.0242	0.933333	24.2	0
-0.1106	2.8	0.02424	0.933333	24.24	0
-0.11056	2.84	0.02428	0.946667	24.28	0
-0.11052	2.84	0.02432	0.946667	24.32	0
-0.11048	2.8	0.02436	0.933333	24.36	0
-0.11044	2.8	0.0244	0.933333	24.4	0
-0.1104	2.84	0.02444	0.946667	24.44	0
-0.11036	2.8	0.02448	0.933333	24.48	0
-0.11032	2.76	0.02452	0.92	24.52	0
-0.11028	2.8	0.02456	0.933333	24.56	0
-0.11024	2.84	0.0246	0.946667	24.6	0
-0.1102	2.8	0.02464	0.933333	24.64	0
-0.11016	2.84	0.02468	0.946667	24.68	0
-0.11012	2.84	0.02472	0.946667	24.72	0
-0.11008	2.84	0.02476	0.946667	24.76	0
-0.11004	2.8	0.0248	0.933333	24.8	0
-0.11	2.84	0.02484	0.946667	24.84	0
-0.10996	2.8	0.02488	0.933333	24.88	0
-0.10992	2.84	0.02492	0.946667	24.92	0
-0.10988	2.8	0.02496	0.933333	24.96	0
-0.10984	2.8	0.025	0.933333	25	0
-0.1098	2.8	0.02504	0.933333	25.04	0
-0.10976	2.76	0.02508	0.92	25.08	0
-0.10972	2.84	0.02512	0.946667	25.12	0
-0.10968	2.8	0.02516	0.933333	25.16	0
-0.10964	2.8	0.0252	0.933333	25.2	0
-0.1096	2.8	0.02524	0.933333	25.24	0
-0.10956	2.84	0.02528	0.946667	25.28	0
-0.10952	2.8	0.02532	0.933333	25.32	0
-0.10948	2.8	0.02536	0.933333	25.36	0
-0.10944	2.8	0.0254	0.933333	25.4	0
-0.1094	2.76	0.02544	0.92	25.44	0
-0.10936	2.84	0.02548	0.946667	25.48	0
-0.10932	2.8	0.02552	0.933333	25.52	0
-0.10928	2.8	0.02556	0.933333	25.56	0
-0.10924	2.8	0.0256	0.933333	25.6	0
-0.1092	2.8	0.02564	0.933333	25.64	0
-0.10916	2.84	0.02568	0.946667	25.68	0
-0.10912	2.8	0.02572	0.933333	25.72	0
-0.10908	2.76	0.02576	0.92	25.76	0
-0.10904	2.8	0.0258	0.933333	25.8	0
-0.109	2.76	0.02584	0.92	25.84	0
-0.10896	2.8	0.02588	0.933333	25.88	0
-0.10892	2.84	0.02592	0.946667	25.92	0
-0.10888	2.8	0.02596	0.933333	25.96	0
-0.10884	2.8	0.026	0.933333	26	0
-0.1088	2.8	0.02604	0.933333	26.04	0
-0.10876	2.84	0.02608	0.946667	26.08	0
-0.10872	2.8	0.02612	0.933333	26.12	0
-0.10868	2.8	0.02616	0.933333	26.16	0
-0.10864	2.84	0.0262	0.946667	26.2	0
-0.1086	2.8	0.02624	0.933333	26.24	0
-0.10856	2.84	0.02628	0.946667	26.28	0
-0.10852	2.84	0.02632	0.946667	26.32	0
-0.10848	2.8	0.02636	0.933333	26.36	0
-0.10844	2.8	0.0264	0.933333	26.4	0
-0.1084	2.8	0.02644	0.933333	26.44	0
-0.10836	2.8	0.02648	0.933333	26.48	0
-0.10832	2.8	0.02652	0.933333	26.52	0
-0.10828	2.84	0.02656	0.946667	26.56	0
-0.10824	2.8	0.0266	0.933333	26.6	0
-0.1082	2.88	0.02664	0.96	26.64	0
-0.10816	2.76	0.02668	0.92	26.68	0
-0.10812	2.84	0.02672	0.946667	26.72	0
-0.10808	2.8	0.02676	0.933333	26.76	0
-0.10804	2.84	0.0268	0.946667	26.8	0
-0.108	2.8	0.02684	0.933333	26.84	0
-0.10796	2.84	0.02688	0.946667	26.88	0
-0.10792	2.8	0.02692	0.933333	26.92	0
-0.10788	2.8	0.02696	0.933333	26.96	0
-0.10784	2.8	0.027	0.933333	27	0
-0.1078	2.8	0.02704	0.933333	27.04	0
-0.10776	2.84	0.02708	0.946667	27.08	0
-0.10772	2.84	0.02712	0.946667	27.12	0
-0.10768	2.8	0.02716	0.933333	27.16	0
-0.10764	2.76	0.0272	0.92	27.2	0
-0.1076	2.84	0.02724	0.946667	27.24	0
-0.10756	2.8	0.02728	0.933333	27.28	0
-0.10752	2.8	0.02732	0.933333	27.32	0
-0.10748	2.8	0.02736	0.933333	27.36	0
-0.10744	2.8	0.0274	0.933333	27.4	0
-0.1074	2.8	0.02744	0.933333	27.44	0
-0.10736	2.76	0.02748	0.92	27.48	0
-0.10732	2.8	0.02752	0.933333	27.52	0
-0.10728	2.84	0.02756	0.946667	27.56	0
-0.10724	2.8	0.0276	0.933333	27.6	0
-0.1072	2.8	0.02764	0.933333	27.64	0
-0.10716	2.8	0.02768	0.933333	27.68	0
-0.10712	2.84	0.02772	0.946667	27.72	0
-0.10708	2.8	0.02776	0.933333	27.76	0
-0.10704	2.84	0.0278	0.946667	27.8	0
-0.107	2.84	0.02784	0.946667	27.84	0
-0.10696	2.8	0.02788	0.933333	27.88	0
-0.10692	2.8	0.02792	0.933333	27.92	0
-0.10688	2.8	0.02796	0.933333	27.96	0
-0.10684	2.8	0.028	0.933333	28	0
-0.1068	2.84	0.02804	0.946667	28.04	0
-0.10676	2.8	0.02808	0.933333	28.08	0
-0.10672	2.84	0.02812	0.946667	28.12	0
-0.10668	2.8	0.02816	0.933333	28.16	0
-0.10664	2.8	0.0282	0.933333	28.2	0
-0.1066	2.8	0.02824	0.933333	28.24	0
-0.10656	2.76	0.02828	0.92	28.28	0
-0.10652	2.8	0.02832	0.933333	28.32	0
-0.10648	2.88	0.02836	0.96	28.36	0
-0.10644	2.8	0.0284	0.933333	28.4	0
-0.1064	2.8	0.02844	0.933333	28.44	0
-0.10636	2.8	0.02848	0.933333	28.48	0
-0.10632	2.8	0.02852	0.933333	28.52	0
-0.10628	2.84	0.02856	0.946667	28.56	0
-0.10624	2.8	0.0286	0.933333	28.6	0
-0.1062	2.84	0.02864	0.946667	28.64	0
-0.10616	2.8	0.02868	0.933333	28.68	0
-0.10612	2.8	0.02872	0.933333	28.72	0
-0.10608	2.8	0.02876	0.933333	28.76	0
-0.10604	2.8	0.0288	0.933333	28.8	0
-0.106	2.8	0.02884	0.933333	28.84	0
-0.10596	2.8	0.02888	0.933333	28.88	0
-0.10592	2.76	0.02892	0.92	28.92	0
-0.10588	2.8	0.02896	0.933333	28.96	0
-0.10584	2.76	0.029	0.92	29	0
-0.1058	2.76	0.02904	0.92	29.04	0
-0.10576	2.8	0.02908	0.933333	29.08	0
-0.10572	2.8	0.02912	0.933333	29.12	0
-0.10568	2.8	0.02916	0.933333	29.16	0
-0.10564	2.8	0.0292	0.933333	29.2	0
-0.1056	2.84	0.02924	0.946667	29.24	0
-0.10556	2.84	0.02928	0.946667	29.28	0
-0.10552	2.84	0.02932	0.946667	29.32	0
-0.10548	2.8	0.02936	0.933333	29.36	0
-0.10544	2.72	0.0294	0.906667	29.4	0
-0.1054	2.84	0.02944	0.946667	29.44	0
-0.10536	2.8	0.02948	0.933333	29.48	0
-0.10532	2.84	0.02952	0.946667	29.52	0
-0.10528	2.8	0.02956	0.933333	29.56	0
-0.10524	2.8	0.0296	0.933333	29.6	0
-0.1052	2.8	0.02964	0.933333	29.64	0
-0.10516	2.8	0.02968	0.933333	29.68	0
-0.10512	2.8	0.02972	0.933333	29.72	0
-0.10508	2.8	0.02976	0.933333	29.76	0
-0.10504	2.84	0.0298	0.946667	29.8	0
-0.105	2.84	0.02984	0.946667	29.84	0
-0.10496	2.8	0.02988	0.933333	29.88	0
-0.10492	2.8	0.02992	0.933333	29.92	0
-0.10488	2.84	0.02996	0.946667	29.96	0
-0.10484	2.76	0.03	0.92	30	0
-0.1048	2.76	0.03004	0.92	30.04	0
-0.10476	2.8	0.03008	0.933333	30.08	0
-0.10472	2.84	0.03012	0.946667	30.12	0
-0.10468	2.8	0.03016	0.933333	30.16	0
-0.10464	2.8	0.0302	0.933333	30.2	0
-0.1046	2.8	0.03024	0.933333	30.24	0
-0.10456	2.8	0.03028	0.933333	30.28	0
-0.10452	2.8	0.03032	0.933333	30.32	0
-0.10448	2.84	0.03036	0.946667	30.36	0
-0.10444	2.8	0.0304	0.933333	30.4	0
-0.1044	2.8	0.03044	0.933333	30.44	0
-0.10436	2.84	0.03048	0.946667	30.48	0
-0.10432	2.84	0.03052	0.946667	30.52	0
-0.10428	2.8	0.03056	0.933333	30.56	0
-0.10424	2.76	0.0306	0.92	30.6	0
-0.1042	2.84	0.03064	0.946667	30.64	0
-0.10416	2.8	0.03068	0.933333	30.68	0
-0.10412	2.84	0.03072	0.946667	30.72	0
-0.10408	2.8	0.03076	0.933333	30.76	0
-0.10404	2.84	0.0308	0.946667	30.8	0
-0.104	2.8	0.03084	0.933333	30.84	0
-0.10396	2.76	0.03088	0.92	30.88	0
-0.10392	2.8	0.03092	0.933333	30.92	0
-0.10388	2.84	0.03096	0.946667	30.96	0
-0.10384	2.8	0.031	0.933333	31	0
-0.1038	2.8	0.03104	0.933333	31.04	0
-0.10376	2.84	0.03108	0.946667	31.08	0
-0.10372	2.8	0.03112	0.933333	31.12	0
-0.10368	2.8	0.03116	0.933333	31.16	0
-0.10364	2.84	0.0312	0.946667	31.2	0
-0.1036	2.8	0.03124	0.933333	31.24	0
-0.10356	2.84	0.03128	0.946667	31.28	0
-0.10352	2.8	0.03132	0.933333	31.32	0
-0.10348	2.76	0.03136	0.92	31.36	0
-0.10344	2.8	0.0314	0.933333	31.4	0
-0.1034	2.8	0.03144	0.933333	31.44	0
-0.10336	2.8	0.03148	0.933333	31.48	0
-0.10332	2.84	0.03152	0.946667	31.52	0
-0.10328	2.76	0.03156	0.92	31.56	0
-0.10324	2.84	0.0316	0.946667	31.6	0
-0.1032	2.84	0.03164	0.946667	31.64	0
-0.10316	2.8	0.03168	0.933333	31.68	0
-0.10312	2.8	0.03172	0.933333	31.72	0
-0.10308	2.8	0.03176	0.933333	31.76	0
-0.10304	2.84	0.0318	0.946667	31.8	0
-0.103	2.8	0.03184	0.933333	31.84	0
-0.10296	2.84	0.03188	0.946667	31.88	0
-0.10292	2.72	0.03192	0.906667	31.92	0
-0.10288	2.84	0.03196	0.946667	31.96	0
-0.10284	2.8	0.032	0.933333	32	0
-0.1028	2.84	0.03204	0.946667	32.04	0
-0.10276	2.84	0.03208	0.946667	32.08	0
-0.10272	2.84	0.03212	0.946667	32.12	0
-0.10268	2.76	0.03216	0.92	32.16	0
-0.10264	2.84	0.0322	0.946667	32.2	0
-0.1026	2.8	0.03224	0.933333	32.24	0
-0.10256	2.8	0.03228	0.933333	32.28	0
-0.10252	2.8	0.03232	0.933333	32.32	0
-0.10248	2.8	0.03236	0.933333	32.36	0
-0.10244	2.84	0.0324	0.946667	32.4	0
-0.1024	2.8	0.03244	0.933333	32.44	0
-0.10236	2.8	0.03248	0.933333	32.48	0
-0.10232	2.8	0.03252	0.933333	32.52	0
-0.10228	2.76	0.03256	0.92	32.56	0
-0.10224	2.8	0.0326	0.933333	32.6	0
-0.1022	2.72	0.03264	0.906667	32.64	0
-0.10216	2.84	0.03268	0.946667	32.68	0
-0.10212	2.8	0.03272	0.933333	32.72	0
-0.10208	2.76	0.03276	0.92	32.76	0
-0.10204	2.8	0.0328	0.933333	32.8	0
-0.102	2.76	0.03284	0.92	32.84	0
-0.10196	2.84	0.03288	0.946667	32.88	0
-0.10192	2.84	0.03292	0.946667	32.92	0
-0.10188	2.8	0.03296	0.933333	32.96	0
-0.10184	2.84	0.033	0.946667	33	0
-0.1018	2.8	0.03304	0.933333	33.04	0
-0.10176	2.76	0.03308	0.92	33.08	0
-0.10172	2.76	0.03312	0.92	33.12	0
-0.10168	2.8	0.03316	0.933333	33.16	0
-0.10164	2.76	0.0332	0.92	33.2	0
-0.1016	2.8	0.03324	0.933333	33.24	0
-0.10156	2.84	0.03328	0.946667	33.28	0
-0.10152	2.84	0.03332	0.946667	33.32	0
-0.10148	2.8	0.03336	0.933333	33.36	0
-0.10144	2.8	0.0334	0.933333	33.4	0
-0.1014	2.8	0.03344	0.933333	33.44	0
-0.10136	2.8	0.03348	0.933333	33.48	0
-0.10132	2.8	0.03352	0.933333	33.52	0
-0.10128	2.84	0.03356	0.946667	33.56	0
-0.10124	2.84	0.0336	0.946667	33.6	0
-0.1012	2.8	0.03364	0.933333	33.64	0
-0.10116	2.76	0.03368	0.92	33.68	0
-0.10112	2.8	0.03372	0.933333	33.72	0
-0.10108	2.76	0.03376	0.92	33.76	0
-0.10104	2.84	0.0338	0.946667	33.8	0
-0.101	2.84	0.03384	0.946667	33.84	0
-0.10096	2.84	0.03388	0.946667	33.88	0
-0.10092	2.8	0.03392	0.933333	33.92	0
-0.10088	2.84	0.03396	0.946667	33.96	0
-0.10084	2.76	0.034	0.92	34	0
-0.1008	2.8	0.03404	0.933333	34.04	0
-0.10076	2.76	0.03408	0.92	34.08	0
-0.10072	2.8	0.03412	0.933333	34.12	0
-0.10068	2.72	0.03416	0.906667	34.16	0
-0.10064	2.84	0.0342	0.946667	34.2	0
-0.1006	2.76	0.03424	0.92	34.24	0
-0.10056	2.84	0.03428	0.946667	34.28	0
-0.10052	2.8	0.03432	0.933333	34.32	0
-0.10048	2.84	0.03436	0.946667	34.36	0
-0.10044	2.8	0.0344	0.933333	34.4	0
-0.1004	2.8	0.03444	0.933333	34.44	0
-0.10036	2.8	0.03448	0.933333	34.48	0
-0.10032	2.84	0.03452	0.946667	34.52	0
-0.10028	2.84	0.03456	0.946667	34.56	0
-0.10024	2.8	0.0346	0.933333	34.6	0
-0.1002	2.8	0.03464	0.933333	34.64	0
-0.10016	2.8	0.03468	0.933333	34.68	0
-0.10012	2.84	0.03472	0.946667	34.72	0
-0.10008	2.84	0.03476	0.946667	34.76	0
-0.10004	2.8	0.0348	0.933333	34.8	0
-0.1	2.8	0.03484	0.933333	34.84	0
-0.09996	2.8	0.03488	0.933333	34.88	0
-0.09992	2.8	0.03492	0.933333	34.92	0
-0.09988	2.8	0.03496	0.933333	34.96	0
-0.09984	2.76	0.035	0.92	35	0
-0.0998	2.84	0.03504	0.946667	35.04	0
-0.09976	2.8	0.03508	0.933333	35.08	0
-0.09972	2.8	0.03512	0.933333	35.12	0
-0.09968	2.84	0.03516	0.946667	35.16	0
-0.09964	2.8	0.0352	0.933333	35.2	0
-0.0996	2.8	0.03524	0.933333	35.24	0
-0.09956	2.8	0.03528	0.933333	35.28	0
-0.09952	2.84	0.03532	0.946667	35.32	0
-0.09948	2.84	0.03536	0.946667	35.36	0
-0.09944	2.84	0.0354	0.946667	35.4	0
-0.0994	2.8	0.03544	0.933333	35.44	0
-0.09936	2.8	0.03548	0.933333	35.48	0
-0.09932	2.8	0.03552	0.933333	35.52	0
-0.09928	2.8	0.03556	0.933333	35.56	0
-0.09924	2.84	0.0356	0.946667	35.6	0
-0.0992	2.8	0.03564	0.933333	35.64	0
-0.09916	2.8	0.03568	0.933333	35.68	0
-0.09912	2.84	0.03572	0.946667	35.72	0
-0.09908	2.84	0.03576	0.946667	35.76	0
-0.09904	2.8	0.0358	0.933333	35.8	0
-0.099	2.84	0.03584	0.946667	35.84	0
-0.09896	2.8	0.03588	0.933333	35.88	0
-0.09892	2.8	0.03592	0.933333	35.92	0
-0.09888	2.8	0.03596	0.933333	35.96	0
-0.09884	2.76	0.036	0.92	36	0
-0.0988	2.8	0.03604	0.933333	36.04	0
-0.09876	2.8	0.03608	0.933333	36.08	0
-0.09872	2.8	0.03612	0.933333	36.12	0
-0.09868	2.8	0.03616	0.933333	36.16	0
-0.09864	2.84	0.0362	0.946667	36.2	0
-0.0986	2.8	0.03624	0.933333	36.24	0
-0.09856	2.8	0.03628	0.933333	36.28	0
-0.09852	2.8	0.03632	0.933333	36.32	0
-0.09848	2.84	0.03636	0.946667	36.36	0
-0.09844	2.84	0.0364	0.946667	36.4	0
-0.0984	2.84	0.03644	0.946667	36.44	0
-0.09836	2.84	0.03648	0.946667	36.48	0
-0.09832	2.8	0.03652	0.933333	36.52	0
-0.09828	2.84	0.03656	0.946667	36.56	0
-0.09824	2.8	0.0366	0.933333	36.6	0
-0.0982	2.84	0.03664	0.946667	36.64	0
-0.09816	2.8	0.03668	0.933333	36.68	0
-0.09812	2.8	0.03672	0.933333	36.72	0
-0.09808	2.8	0.03676	0.933333	36.76	0
-0.09804	2.8	0.0368	0.933333	36.8	0
-0.098	2.8	0.03684	0.933333	36.84	0
-0.09796	2.8	0.03688	0.933333	36.88	0
-0.09792	2.8	0.03692	0.933333	36.92	0
-0.09788	2.8	0.03696	0.933333	36.96	0
-0.09784	2.76	0.037	0.92	37	0
-0.0978	2.84	0.03704	0.946667	37.04	0
-0.09776	2.84	0.03708	0.946667	37.08	0
-0.09772	2.8	0.03712	0.933333	37.12	0
-0.09768	2.84	0.03716	0.946667	37.16	0
-0.09764	2.8	0.0372	0.933333	37.2	0
-0.0976	2.8	0.03724	0.933333	37.24	0
-0.09756	2.76	0.03728	0.92	37.28	0
-0.09752	2.84	0.03732	0.946667	37.32	0
-0.09748	2.84	0.03736	0.946667	37.36	0
-0.09744	2.8	0.0374	0.933333	37.4	0
-0.0974	2.8	0.03744	0.933333	37.44	0
-0.09736	2.84	0.03748	0.946667	37.48	0
-0.09732	2.84	0.03752	0.946667	37.52	0
-0.09728	2.8	0.03756	0.933333	37.56	0
-0.09724	2.8	0.0376	0.933333	37.6	0
-0.0972	2.84	0.03764	0.946667	37.64	0
-0.09716	2.76	0.03768	0.92	37.68	0
-0.09712	2.84	0.03772	0.946667	37.72	0
-0.09708	2.8	0.03776	0.933333	37.76	0
-0.09704	2.76	0.0378	0.92	37.8	0
-0.097	2.84	0.03784	0.946667	37.84	0
-0.09696	2.8	0.03788	0.933333	37.88	0
-0.09692	2.8	0.03792	0.933333	37.92	0
-0.09688	2.8	0.03796	0.933333	37.96	0
-0.09684	2.8	0.038	0.933333	38	0
-0.0968	2.84	0.03804	0.946667	38.04	0
-0.09676	2.8	0.03808	0.933333	38.08	0
-0.09672	2.8	0.03812	0.933333	38.12	0
-0.09668	2.76	0.03816	0.92	38.16	0
-0.09664	2.8	0.0382	0.933333	38.2	0
-0.0966	2.8	0.03824	0.933333	38.24	0
-0.09656	2.8	0.03828	0.933333	38.28	0
-0.09652	2.84	0.03832	0.946667	38.32	0
-0.09648	2.8	0.03836	0.933333	38.36	0
-0.09644	2.76	0.0384	0.92	38.4	0
-0.0964	2.84	0.03844	0.946667	38.44	0
-0.09636	2.8	0.03848	0.933333	38.48	0
-0.09632	2.84	0.03852	0.946667	38.52	0
-0.09628	2.8	0.03856	0.933333	38.56	0
-0.09624	2.8	0.0386	0.933333	38.6	0
-0.0962	2.76	0.03864	0.92	38.64	0
-0.09616	2.8	0.03868	0.933333	38.68	0
-0.09612	2.8	0.03872	0.933333	38.72	0
-0.09608	2.76	0.03876	0.92	38.76	0
-0.09604	2.8	0.0388	0.933333	38.8	0
-0.096	2.8	0.03884	0.933333	38.84	0
-0.09596	2.8	0.03888	0.933333	38.88	0
-0.09592	2.84	0.03892	0.946667	38.92	0
-0.09588	2.8	0.03896	0.933333	38.96	0
-0.09584	2.8	0.039	0.933333	39	0
-0.0958	2.8	0.03904	0.933333	39.04	0
-0.09576	2.8	0.03908	0.933333	39.08	0
-0.09572	2.8	0.03912	0.933333	39.12	0
-0.09568	2.8	0.03916	0.933333	39.16	0
-0.09564	2.8	0.0392	0.933333	39.2	0
-0.0956	2.8	0.03924	0.933333	39.24	0
-0.09556	2.76	0.03928	0.92	39.28	0
-0.09552	2.8	0.03932	0.933333	39.32	0
-0.09548	2.8	0.03936	0.933333	39.36	0
-0.09544	2.8	0.0394	0.933333	39.4	0
-0.0954	2.8	0.03944	0.933333	39.44	0
-0.09536	2.76	0.03948	0.92	39.48	0
-0.09532	2.8	0.03952	0.933333	39.52	0
-0.09528	2.8	0.03956	0.933333	39.56	0
-0.09524	2.8	0.0396	0.933333	39.6	0
-0.0952	2.8	0.03964	0.933333	39.64	0
-0.09516	2.8	0.03968	0.933333	39.68	0
-0.09512	2.8	0.03972	0.933333	39.72	0
-0.09508	2.76	0.03976	0.92	39.76	0
-0.09504	2.84	0.0398	0.946667	39.8	0
-0.095	2.84	0.03984	0.946667	39.84	0
-0.09496	2.8	0.03988	0.933333	39.88	0
-0.09492	2.8	0.03992	0.933333	39.92	0
-0.09488	2.8	0.03996	0.933333	39.96	0
-0.09484	2.92	0.04	0.973333	40	1
-0.0948	2.88	0.04004	0.96	40.04	1
-0.09476	2.92	0.04008	0.973333	40.08	1
-0.09472	2.92	0.04012	0.973333	40.12	1
-0.09468	2.92	0.04016	0.973333	40.16	1
-0.09464	2.92	0.0402	0.973333	40.2	1
-0.0946	2.92	0.04024	0.973333	40.24	1
-0.09456	2.88	0.04028	0.96	40.28	1
-0.09452	2.92	0.04032	0.973333	40.32	1
-0.09448	2.96	0.04036	0.986667	40.36	1
-0.09444	2.92	0.0404	0.973333	40.4	1
-0.0944	2.92	0.04044	0.973333	40.44	1
-0.09436	2.92	0.04048	0.973333	40.48	1
-0.09432	2.92	0.04052	0.973333	40.52	1
-0.09428	2.92	0.04056	0.973333	40.56	1
-0.09424	2.92	0.0406	0.973333	40.6	1
-0.0942	2.88	0.04064	0.96	40.64	1
-0.09416	2.92	0.04068	0.973333	40.68	1
-0.09412	2.96	0.04072	0.986667	40.72	1
-0.09408	2.96	0.04076	0.986667	40.76	1
-0.09404	2.92	0.0408	0.973333	40.8	1
-0.094	2.92	0.04084	0.973333	40.84	1
-0.09396	2.88	0.04088	0.96	40.88	1
-0.09392	2.88	0.04092	0.96	40.92	1
-0.09388	2.92	0.04096	0.973333	40.96	1
-0.09384	2.96	0.041	0.986667	41	1
-0.0938	2.92	0.04104	0.973333	41.04	1
-0.09376	2.88	0.04108	0.96	41.08	1
-0.09372	2.92	0.04112	0.973333	41.12	1
-0.09368	2.92	0.04116	0.973333	41.16	1
-0.09364	2.92	0.0412	0.973333	41.2	1
-0.0936	2.92	0.04124	0.973333	41.24	1
-0.09356	2.92	0.04128	0.973333	41.28	1
-0.09352	2.88	0.04132	0.96	41.32	1
-0.09348	2.96	0.04136	0.986667	41.36	1
-0.09344	2.92	0.0414	0.973333	41.4	1
-0.0934	2.88	0.04144	0.96	41.44	1
-0.09336	2.92	0.04148	0.973333	41.48	1
-0.09332	2.92	0.04152	0.973333	41.52	1
-0.09328	2.96	0.04156	0.986667	41.56	1
-0.09324	2.92	0.0416	0.973333	41.6	1
-0.0932	2.92	0.04164	0.973333	41.64	1
-0.09316	2.92	0.04168	0.973333	41.68	1
-0.09312	2.92	0.04172	0.973333	41.72	1
-0.09308	2.92	0.04176	0.973333	41.76	1
-0.09304	2.92	0.0418	0.973333	41.8	1
-0.093	2.92	0.04184	0.973333	41.84	1
-0.09296	2.92	0.04188	0.973333	41.88	1
-0.09292	2.88	0.04192	0.96	41.92	1
-0.09288	2.92	0.04196	0.973333	41.96	1
-0.09284	2.92	0.042	0.973333	42	1
-0.0928	2.92	0.04204	0.973333	42.04	1
-0.09276	2.96	0.04208	0.986667	42.08	1
-0.09272	2.88	0.04212	0.96	42.12	1
-0.09268	2.96	0.04216	0.986667	42.16	1
-0.09264	2.92	0.0422	0.973333	42.2	1
-0.0926	2.92	0.04224	0.973333	42.24	1
-0.09256	2.88	0.04228	0.96	42.28	1
-0.09252	2.92	0.04232	0.973333	42.32	1
-0.09248	2.96	0.04236	0.986667	42.36	1
-0.09244	2.88	0.0424	0.96	42.4	1
-0.0924	2.88	0.04244	0.96	42.44	1
-0.09236	2.92	0.04248	0.973333	42.48	1
-0.09232	2.88	0.04252	0.96	42.52	1
-0.09228	2.92	0.04256	0.973333	42.56	1
-0.09224	2.88	0.0426	0.96	42.6	1
-0.0922	2.92	0.04264	0.973333	42.64	1
-0.09216	2.88	0.04268	0.96	42.68	1
-0.09212	2.92	0.04272	0.973333	42.72	1
-0.09208	2.92	0.04276	0.973333	42.76	1
-0.09204	2.92	0.0428	0.973333	42.8	1
-0.092	2.92	0.04284	0.973333	42.84	1
-0.09196	2.92	0.04288	0.973333	42.88	1
-0.09192	2.92	0.04292	0.973333	42.92	1
-0.09188	2.96	0.04296	0.986667	42.96	1
-0.09184	2.88	0.043	0.96	43	1
-0.0918	2.88	0.04304	0.96	43.04	1
-0.09176	2.92	0.04308	0.973333	43.08	1
-0.09172	2.92	0.04312	0.973333	43.12	1
-0.09168	2.88	0.04316	0.96	43.16	1
-0.09164	2.88	0.0432	0.96	43.2	1
-0.0916	2.92	0.04324	0.973333	43.24	1
-0.09156	2.84	0.04328	0.946667	43.28	1
-0.09152	2.92	0.04332	0.973333	43.32	1
-0.09148	2.88	0.04336	0.96	43.36	1
-0.09144	2.92	0.0434	0.973333	43.4	1
-0.0914	2.96	0.04344	0.986667	43.44	1
-0.09136	2.96	0.04348	0.986667	43.48	1
-0.09132	2.88	0.04352	0.96	43.52	1
-0.09128	2.88	0.04356	0.96	43.56	1
-0.09124	2.88	0.0436	0.96	43.6	1
-0.0912	2.92	0.04364	0.973333	43.64	1
-0.09116	2.92	0.04368	0.973333	43.68	1
-0.09112	2.92	0.04372	0.973333	43.72	1
-0.09108	2.92	0.04376	0.973333	43.76	1
-0.09104	2.92	0.0438	0.973333	43.8	1
-0.091	2.92	0.04384	0.973333	43.84	1
-0.09096	2.96	0.04388	0.986667	43.88	1
-0.09092	2.92	0.04392	0.973333	43.92	1
-0.09088	2.92	0.04396	0.973333	43.96	1
-0.09084	2.92	0.044	0.973333	44	1
-0.0908	2.96	0.04404	0.986667	44.04	1
-0.09076	2.92	0.04408	0.973333	44.08	1
-0.09072	2.88	0.04412	0.96	44.12	1
-0.09068	2.92	0.04416	0.973333	44.16	1
-0.09064	2.92	0.0442	0.973333	44.2	1
-0.0906	2.88	0.04424	0.96	44.24	1
-0.09056	2.92	0.04428	0.973333	44.28	1
-0.09052	2.92	0.04432	0.973333	44.32	1
-0.09048	2.92	0.04436	0.973333	44.36	1
-0.09044	2.96	0.0444	0.986667	44.4	1
-0.0904	2.92	0.04444	0.973333	44.44	1
-0.09036	2.88	0.04448	0.96	44.48	1
-0.09032	2.88	0.04452	0.96	44.52	1
-0.09028	2.92	0.04456	0.973333	44.56	1
-0.09024	2.92	0.0446	0.973333	44.6	1
-0.0902	2.92	0.04464	0.973333	44.64	1
-0.09016	2.92	0.04468	0.973333	44.68	1
-0.09012	2.96	0.04472	0.986667	44.72	1
-0.09008	2.92	0.04476	0.973333	44.76	1
-0.09004	2.96	0.0448	0.986667	44.8	1
-0.09	2.92	0.04484	0.973333	44.84	1
-0.08996	2.92	0.04488	0.973333	44.88	1
-0.08992	2.88	0.04492	0.96	44.92	1
-0.08988	2.92	0.04496	0.973333	44.96	1
-0.08984	2.92	0.045	0.973333	45	1
-0.0898	2.96	0.04504	0.986667	45.04	1
-0.08976	2.92	0.04508	0.973333	45.08	1
-0.08972	2.92	0.04512	0.973333	45.12	1
-0.08968	2.92	0.04516	0.973333	45.16	1
-0.08964	2.92	0.0452	0.973333	45.2	1
-0.0896	2.88	0.04524	0.96	45.24	1
-0.08956	2.92	0.04528	0.973333	45.28	1
-0.08952	2.92	0.04532	0.973333	45.32	1
-0.08948	2.92	0.04536	0.973333	45.36	1
-0.08944	2.92	0.0454	0.973333	45.4	1
-0.0894	2.92	0.04544	0.973333	45.44	1
-0.08936	2.92	0.04548	0.973333	45.48	1
-0.08932	2.96	0.04552	0.986667	45.52	1
-0.08928	2.92	0.04556	0.973333	45.56	1
-0.08924	2.88	0.0456	0.96	45.6	1
-0.0892	2.88	0.04564	0.96	45.64	1
-0.08916	2.92	0.04568	0.973333	45.68	1
-0.08912	2.96	0.04572	0.986667	45.72	1
-0.08908	2.92	0.04576	0.973333	45.76	1
-0.08904	2.92	0.0458	0.973333	45.8	1
-0.089	2.88	0.04584	0.96	45.84	1
-0.08896	2.88	0.04588	0.96	45.88	1
-0.08892	2.92	0.04592	0.973333	45.92	1
-0.08888	2.88	0.04596	0.96	45.96	1
-0.08884	2.92	0.046	0.973333	46	1
-0.0888	2.96	0.04604	0.986667	46.04	1
-0.08876	2.92	0.04608	0.973333	46.08	1
-0.08872	2.92	0.04612	0.973333	46.12	1
-0.08868	2.92	0.04616	0.973333	46.16	1
-0.08864	2.88	0.0462	0.96	46.2	1
-0.0886	2.92	0.04624	0.973333	46.24	1
-0.08856	2.88	0.04628	0.96	46.28	1
-0.08852	2.92	0.04632	0.973333	46.32	1
-0.08848	2.92	0.04636	0.973333	46.36	1
-0.08844	2.92	0.0464	0.973333	46.4	1
-0.0884	2.96	0.04644	0.986667	46.44	1
-0.08836	2.92	0.04648	0.973333	46.48	1
-0.08832	2.92	0.04652	0.973333	46.52	1
-0.08828	2.92	0.04656	0.973333	46.56	1
-0.08824	2.92	0.0466	0.973333	46.6	1
-0.0882	2.92	0.04664	0.973333	46.64	1
-0.08816	2.92	0.04668	0.973333	46.68	1
-0.08812	2.92	0.04672	0.973333	46.72	1
-0.08808	2.96	0.04676	0.986667	46.76	1
-0.08804	2.88	0.0468	0.96	46.8	1
-0.088	2.92	0.04684	0.973333	46.84	1
-0.08796	2.92	0.04688	0.973333	46.88	1
-0.08792	2.88	0.04692	0.96	46.92	1
-0.08788	2.96	0.04696	0.986667	46.96	1
-0.08784	2.92	0.047	0.973333	47	1
-0.0878	2.96	0.04704	0.986667	47.04	1
-0.08776	2.92	0.04708	0.973333	47.08	1
-0.08772	2.92	0.04712	0.973333	47.12	1
-0.08768	2.92	0.04716	0.973333	47.16	1
-0.08764	2.92	0.0472	0.973333	47.2	1
-0.0876	2.92	0.04724	0.973333	47.24	1
-0.08756	2.92	0.04728	0.973333	47.28	1
-0.08752	2.88	0.04732	0.96	47.32	1
-0.08748	2.92	0.04736	0.973333	47.36	1
-0.08744	2.92	0.0474	0.973333	47.4	1
-0.0874	2.92	0.04744	0.973333	47.44	1
-0.08736	2.92	0.04748	0.973333	47.48	1
-0.08732	2.92	0.04752	0.973333	47.52	1
-0.08728	2.88	0.04756	0.96	47.56	1
-0.08724	2.92	0.0476	0.973333	47.6	1
-0.0872	2.92	0.04764	0.973333	47.64	1
-0.08716	2.96	0.04768	0.986667	47.68	1
-0.08712	2.88	0.04772	0.96	47.72	1
-0.08708	2.92	0.04776	0.973333	47.76	1
-0.08704	2.88	0.0478	0.96	47.8	1
-0.087	2.88	0.04784	0.96	47.84	1
-0.08696	2.92	0.04788	0.973333	47.88	1
-0.08692	2.92	0.04792	0.973333	47.92	1
-0.08688	2.92	0.04796	0.973333	47.96	1
-0.08684	2.88	0.048	0.96	48	1
-0.0868	2.92	0.04804	0.973333	48.04	1
-0.08676	2.92	0.04808	0.973333	48.08	1
-0.08672	2.92	0.04812	0.973333	48.12	1
-0.08668	2.96	0.04816	0.986667	48.16	1
-0.08664	2.92	0.0482	0.973333	48.2	1
-0.0866	2.92	0.04824	0.973333	48.24	1
-0.08656	2.92	0.04828	0.973333	48.28	1
-0.08652	2.92	0.04832	0.973333	48.32	1
-0.08648	2.88	0.04836	0.96	48.36	1
-0.08644	2.96	0.0484	0.986667	48.4	1
-0.0864	2.92	0.04844	0.973333	48.44	1
-0.08636	2.88	0.04848	0.96	48.48	1
-0.08632	2.92	0.04852	0.973333	48.52	1
-0.08628	2.92	0.04856	0.973333	48.56	1
-0.08624	2.92	0.0486	0.973333	48.6	1
-0.0862	2.92	0.04864	0.973333	48.64	1
-0.08616	2.92	0.04868	0.973333	48.68	1
-0.08612	2.88	0.04872	0.96	48.72	1
-0.08608	2.92	0.04876	0.973333	48.76	1
-0.08604	2.92	0.0488	0.973333	48.8	1
-0.086	2.92	0.04884	0.973333	48.84	1
-0.08596	2.92	0.04888	0.973333	48.88	1
-0.08592	2.88	0.04892	0.96	48.92	1
-0.08588	2.96	0.04896	0.986667	48.96	1
-0.08584	2.88	0.049	0.96	49	1
-0.0858	2.92	0.04904	0.973333	49.04	1
-0.08576	2.96	0.04908	0.986667	49.08	1
-0.08572	2.96	0.04912	0.986667	49.12	1
-0.08568	2.88	0.04916	0.96	49.16	1
-0.08564	2.92	0.0492	0.973333	49.2	1
-0.0856	2.92	0.04924	0.973333	49.24	1
-0.08556	2.92	0.04928	0.973333	49.28	1
-0.08552	2.88	0.04932	0.96	49.32	1
-0.08548	2.92	0.04936	0.973333	49.36	1
-0.08544	2.92	0.0494	0.973333	49.4	1
-0.0854	2.92	0.04944	0.973333	49.44	1
-0.08536	2.92	0.04948	0.973333	49.48	1
-0.08532	2.88	0.04952	0.96	49.52	1
-0.08528	2.88	0.04956	0.96	49.56	1
-0.08524	2.88	0.0496	0.96	49.6	1
-0.0852	2.88	0.04964	0.96	49.64	1
-0.08516	2.92	0.04968	0.973333	49.68	1
-0.08512	2.92	0.04972	0.973333	49.72	1
-0.08508	2.92	0.04976	0.973333	49.76	1
-0.08504	2.88	0.0498	0.96	49.8	1
-0.085	2.96	0.04984	0.986667	49.84	1
-0.08496	2.92	0.04988	0.973333	49.88	1
-0.08492	2.92	0.04992	0.973333	49.92	1
-0.08488	2.92	0.04996	0.973333	49.96	1
-0.08484	2.84	0.05	0.946667	50	0
-0.0848	2.84	0.05004	0.946667	50.04	0
-0.08476	2.8	0.05008	0.933333	50.08	0
-0.08472	2.84	0.05012	0.946667	50.12	0
-0.08468	2.84	0.05016	0.946667	50.16	0
-0.08464	2.84	0.0502	0.946667	50.2	0
-0.0846	2.84	0.05024	0.946667	50.24	0
-0.08456	2.84	0.05028	0.946667	50.28	0
-0.08452	2.84	0.05032	0.946667	50.32	0
-0.08448	2.84	0.05036	0.946667	50.36	0
-0.08444	2.84	0.0504	0.946667	50.4	0
-0.0844	2.88	0.05044	0.96	50.44	0
-0.08436	2.84	0.05048	0.946667	50.48	0
-0.08432	2.84	0.05052	0.946667	50.52	0
-0.08428	2.84	0.05056	0.946667	50.56	0
-0.08424	2.8	0.0506	0.933333	50.6	0
-0.0842	2.8	0.05064	0.933333	50.64	0
-0.08416	2.84	0.05068	0.946667	50.68	0
-0.08412	2.84	0.05072	0.946667	50.72	0
-0.08408	2.84	0.05076	0.946667	50.76	0
-0.08404	2.84	0.0508	0.946667	50.8	0
-0.084	2.8	0.05084	0.933333	50.84	0
-0.08396	2.84	0.05088	0.946667	50.88	0
-0.08392	2.84	0.05092	0.946667	50.92	0
-0.08388	2.8	0.05096	0.933333	50.96	0
-0.08384	2.8	0.051	0.933333	51	0
-0.0838	2.84	0.05104	0.946667	51.04	0
-0.08376	2.8	0.05108	0.933333	51.08	0
-0.08372	2.8	0.05112	0.933333	51.12	0
-0.08368	2.8	0.05116	0.933333	51.16	0
-0.08364	2.88	0.0512	0.96	51.2	0
-0.0836	2.84	0.05124	0.946667	51.24	0
-0.08356	2.8	0.05128	0.933333	51.28	0
-0.08352	2.84	0.05132	0.946667	51.32	0
-0.08348	2.84	0.05136	0.946667	51.36	0
-0.08344	2.88	0.0514	0.96	51.4	0
-0.0834	2.8	0.05144	0.933333	51.44	0
-0.08336	2.8	0.05148	0.933333	51.48	0
-0.08332	2.8	0.05152	0.933333	51.52	0
-0.08328	2.8	0.05156	0.933333	51.56	0
-0.08324	2.84	0.0516	0.946667	51.6	0
-0.0832	2.8	0.05164	0.933333	51.64	0
-0.08316	2.8	0.05168	0.933333	51.68	0
-0.08312	2.84	0.05172	0.946667	51.72	0
-0.08308	2.8	0.05176	0.933333	51.76	0
-0.08304	2.84	0.0518	0.946667	51.8	0
-0.083	2.84	0.05184	0.946667	51.84	0
-0.08296	2.8	0.05188	0.933333	51.88	0
-0.08292	2.84	0.05192	0.946667	51.92	0
-0.08288	2.8	0.05196	0.933333	51.96	0
-0.08284	2.88	0.052	0.96	52	0
-0.0828	2.84	0.05204	0.946667	52.04	0
-0.08276	2.8	0.05208	0.933333	52.08	0
-0.08272	2.8	0.05212	0.933333	52.12	0
-0.08268	2.8	0.05216	0.933333	52.16	0
-0.08264	2.84	0.0522	0.946667	52.2	0
-0.0826	2.84	0.05224	0.946667	52.24	0
-0.08256	2.8	0.05228	0.933333	52.28	0
-0.08252	2.84	0.05232	0.946667	52.32	0
-0.08248	2.84	0.05236	0.946667	52.36	0
-0.08244	2.84	0.0524	0.946667	52.4	0
-0.0824	2.8	0.05244	0.933333	52.44	0
-0.08236	2.84	0.05248	0.946667	52.48	0
-0.08232	2.8	0.05252	0.933333	52.52	0
-0.08228	2.84	0.05256	0.946667	52.56	0
-0.08224	2.8	0.0526	0.933333	52.6	0
-0.0822	2.8	0.05264	0.933333	52.64	0
-0.08216	2.84	0.05268	0.946667	52.68	0
-0.08212	2.84	0.05272	0.946667	52.72	0
-0.08208	2.84	0.05276	0.946667	52.76	0
-0.08204	2.8	0.0528	0.933333	52.8	0
-0.082	2.84	0.05284	0.946667	52.84	0
-0.08196	2.84	0.05288	0.946667	52.88	0
-0.08192	2.8	0.05292	0.933333	52.92	0
-0.08188	2.8	0.05296	0.933333	52.96	0
-0.08184	2.84	0.053	0.946667	53	0
-0.0818	2.8	0.05304	0.933333	53.04	0
-0.08176	2.76	0.05308	0.92	53.08	0
-0.08172	2.84	0.05312	0.946667	53.12	0
-0.08168	2.76	0.05316	0.92	53.16	0
-0.08164	2.84	0.0532	0.946667	53.2	0
-0.0816	2.88	0.05324	0.96	53.24	0
-0.08156	2.84	0.05328	0.946667	53.28	0
-0.08152	2.84	0.05332	0.946667	53.32	0
-0.08148	2.8	0.05336	0.933333	53.36	0
-0.08144	2.84	0.0534	0.946667	53.4	0
-0.0814	2.8	0.05344	0.933333	53.44	0
-0.08136	2.84	0.05348	0.946667	53.48	0
-0.08132	2.84	0.05352	0.946667	53.52	0
-0.08128	2.8	0.05356	0.933333	53.56	0
-0.08124	2.84	0.0536	0.946667	53.6	0
-0.0812	2.8	0.05364	0.933333	53.64	0
-0.08116	2.84	0.05368	0.946667	53.68	0
-0.08112	2.84	0.05372	0.946667	53.72	0
-0.08108	2.8	0.05376	0.933333	53.76	0
-0.08104	2.84	0.0538	0.946667	53.8	0
-0.081	2.84	0.05384	0.946667	53.84	0
-0.08096	2.8	0.05388	0.933333	53.88	0
-0.08092	2.84	0.05392	0.946667	53.92	0
-0.08088	2.8	0.05396	0.933333	53.96	0
-0.08084	2.8	0.054	0.933333	54	0
-0.0808	2.8	0.05404	0.933333	54.04	0
-0.08076	2.88	0.05408	0.96	54.08	0
-0.08072	2.8	0.05412	0.933333	54.12	0
-0.08068	2.84	0.05416	0.946667	54.16	0
-0.08064	2.8	0.0542	0.933333	54.2	0
-0.0806	2.8	0.05424	0.933333	54.24	0
-0.08056	2.8	0.05428	0.933333	54.28	0
-0.08052	2.8	0.05432	0.933333	54.32	0
-0.08048	2.84	0.05436	0.946667	54.36	0
-0.08044	2.8	0.0544	0.933333	54.4	0
-0.0804	2.84	0.05444	0.946667	54.44	0
-0.08036	2.84	0.05448	0.946667	54.48	0
-0.08032	2.8	0.05452	0.933333	54.52	0
-0.08028	2.84	0.05456	0.946667	54.56	0
-0.08024	2.8	0.0546	0.933333	54.6	0
-0.0802	2.8	0.05464	0.933333	54.64	0
-0.08016	2.84	0.05468	0.946667	54.68	0
-0.08012	2.8	0.05472	0.933333	54.72	0
-0.08008	2.8	0.05476	0.933333	54.76	0
-0.08004	2.84	0.0548	0.946667	54.8	0
-0.08	2.8	0.05484	0.933333	54.84	0
-0.07996	2.8	0.05488	0.933333	54.88	0
-0.07992	2.84	0.05492	0.946667	54.92	0
-0.07988	2.84	0.05496	0.946667	54.96	0
-0.07984	2.88	0.055	0.96	55	0
-0.0798	2.84	0.05504	0.946667	55.04	0
-0.07976	2.8	0.05508	0.933333	55.08	0
-0.07972	2.8	0.05512	0.933333	55.12	0
-0.07968	2.84	0.05516	0.946667	55.16	0
-0.07964	2.84	0.0552	0.946667	55.2	0
-0.0796	2.8	0.05524	0.933333	55.24	0
-0.07956	2.76	0.05528	0.92	55.28	0
-0.07952	2.8	0.05532	0.933333	55.32	0
-0.07948	2.84	0.05536	0.946667	55.36	0
-0.07944	2.8	0.0554	0.933333	55.4	0
-0.0794	2.8	0.05544	0.933333	55.44	0
-0.07936	2.8	0.05548	0.933333	55.48	0
-0.07932	2.84	0.05552	0.946667	55.52	0
-0.07928	2.8	0.05556	0.933333	55.56	0
-0.07924	2.76	0.0556	0.92	55.6	0
-0.0792	2.8	0.05564	0.933333	55.64	0
-0.07916	2.84	0.05568	0.946667	55.68	0
-0.07912	2.84	0.05572	0.946667	55.72	0
-0.07908	2.84	0.05576	0.946667	55.76	0
-0.07904	2.8	0.0558	0.933333	55.8	0
-0.079	2.8	0.05584	0.933333	55.84	0
-0.07896	2.8	0.05588	0.933333	55.88	0
-0.07892	2.8	0.05592	0.933333	55.92	0
-0.07888	2.8	0.05596	0.933333	55.96	0
-0.07884	2.8	0.056	0.933333	56	0
-0.0788	2.8	0.05604	0.933333	56.04	0
-0.07876	2.76	0.05608	0.92	56.08	0
-0.07872	2.8	0.05612	0.933333	56.12	0
-0.07868	2.84	0.05616	0.946667	56.16	0
-0.07864	2.8	0.0562	0.933333	56.2	0
-0.0786	2.8	0.05624	0.933333	56.24	0
-0.07856	2.8	0.05628	0.933333	56.28	0
-0.07852	2.8	0.05632	0.933333	56.32	0
-0.07848	2.84	0.05636	0.946667	56.36	0
-0.07844	2.84	0.0564	0.946667	56.4	0
-0.0784	2.84	0.05644	0.946667	56.44	0
-0.07836	2.8	0.05648	0.933333	56.48	0
-0.07832	2.76	0.05652	0.92	56.52	0
-0.07828	2.88	0.05656	0.96	56.56	0
-0.07824	2.84	0.0566	0.946667	56.6	0
-0.0782	2.84	0.05664	0.946667	56.64	0
-0.07816	2.84	0.05668	0.946667	56.68	0
-0.07812	2.8	0.05672	0.933333	56.72	0
-0.07808	2.84	0.05676	0.946667	56.76	0
-0.07804	2.8	0.0568	0.933333	56.8	0
-0.078	2.8	0.05684	0.933333	56.84	0
-0.07796	2.8	0.05688	0.933333	56.88	0
-0.07792	2.84	0.05692	0.946667	56.92	0
-0.07788	2.84	0.05696	0.946667	56.96	0
-0.07784	2.8	0.057	0.933333	57	0
-0.0778	2.84	0.05704	0.946667	57.04	0
-0.07776	2.8	0.05708	0.933333	57.08	0
-0.07772	2.8	0.05712	0.933333	57.12	0
-0.07768	2.8	0.05716	0.933333	57.16	0
-0.07764	2.8	0.0572	0.933333	57.2	0
-0.0776	2.84	0.05724	0.946667	57.24	0
-0.07756	2.8	0.05728	0.933333	57.28	0
-0.07752	2.8	0.05732	0.933333	57.32	0
-0.07748	2.8	0.05736	0.933333	57.36	0
-0.07744	2.8	0.0574	0.933333	57.4	0
-0.0774	2.8	0.05744	0.933333	57.44	0
-0.07736	2.84	0.05748	0.946667	57.48	0
-0.07732	2.84	0.05752	0.946667	57.52	0
-0.07728	2.8	0.05756	0.933333	57.56	0
-0.07724	2.8	0.0576	0.933333	57.6	0
-0.0772	2.84	0.05764	0.946667	57.64	0
-0.07716	2.84	0.05768	0.946667	57.68	0
-0.07712	2.84	0.05772	0.946667	57.72	0
-0.07708	2.84	0.05776	0.946667	57.76	0
-0.07704	2.8	0.0578	0.933333	57.8	0
-0.077	2.84	0.05784	0.946667	57.84	0
-0.07696	2.8	0.05788	0.933333	57.88	0
-0.07692	2.8	0.05792	0.933333	57.92	0
-0.07688	2.8	0.05796	0.933333	57.96	0
-0.07684	2.84	0.058	0.946667	58	0
-0.0768	2.8	0.05804	0.933333	58.04	0
-0.07676	2.84	0.05808	0.946667	58.08	0
-0.07672	2.84	0.05812	0.946667	58.12	0
-0.07668	2.8	0.05816	0.933333	58.16	0
-0.07664	2.8	0.0582	0.933333	58.2	0
-0.0766	2.8	0.05824	0.933333	58.24	0
-0.07656	2.8	0.05828	0.933333	58.28	0
-0.07652	2.84	0.05832	0.946667	58.32	0
-0.07648	2.76	0.05836	0.92	58.36	0
-0.07644	2.8	0.0584	0.933333	58.4	0
-0.0764	2.8	0.05844	0.933333	58.44	0
-0.07636	2.76	0.05848	0.92	58.48	0
-0.07632	2.84	0.05852	0.946667	58.52	0
-0.07628	2.84	0.05856	0.946667	58.56	0
-0.07624	2.8	0.0586	0.933333	58.6	0
-0.0762	2.8	0.05864	0.933333	58.64	0
-0.07616	2.8	0.05868	0.933333	58.68	0
-0.07612	2.84	0.05872	0.946667	58.72	0
-0.07608	2.8	0.05876	0.933333	58.76	0
-0.07604	2.8	0.0588	0.933333	58.8	0
-0.076	2.84	0.05884	0.946667	58.84	0
-0.07596	2.84	0.05888	0.946667	58.88	0
-0.07592	2.84	0.05892	0.946667	58.92	0
-0.07588	2.76	0.05896	0.92	58.96	0
-0.07584	2.84	0.059	0.946667	59	0
-0.0758	2.84	0.05904	0.946667	59.04	0
-0.07576	2.84	0.05908	0.946667	59.08	0
-0.07572	2.8	0.05912	0.933333	59.12	0
-0.07568	2.8	0.05916	0.933333	59.16	0
-0.07564	2.8	0.0592	0.933333	59.2	0
-0.0756	2.84	0.05924	0.946667	59.24	0
-0.07556	2.8	0.05928	0.933333	59.28	0
-0.07552	2.8	0.05932	0.933333	59.32	0
-0.07548	2.84	0.05936	0.946667	59.36	0
-0.07544	2.8	0.0594	0.933333	59.4	0
-0.0754	2.84	0.05944	0.946667	59.44	0
-0.07536	2.84	0.05948	0.946667	59.48	0
-0.07532	2.84	0.05952	0.946667	59.52	0
-0.07528	2.8	0.05956	0.933333	59.56	0
-0.07524	2.8	0.0596	0.933333	59.6	0
-0.0752	2.8	0.05964	0.933333	59.64	0
-0.07516	2.76	0.05968	0.92	59.68	0
-0.07512	2.8	0.05972	0.933333	59.72	0
-0.07508	2.8	0.05976	0.933333	59.76	0
-0.07504	2.8	0.0598	0.933333	59.8	0
-0.075	2.8	0.05984	0.933333	59.84	0
-0.07496	2.76	0.05988	0.92	59.88	0
-0.07492	2.84	0.05992	0.946667	59.92	0
-0.07488	2.8	0.05996	0.933333	59.96	0
-0.07484	2.8	0.06	0.933333	60	0
-0.0748	2.84	0.06004	0.946667	60.04	0
-0.07476	2.76	0.06008	0.92	60.08	0
-0.07472	2.84	0.06012	0.946667	60.12	0
-0.07468	2.84	0.06016	0.946667	60.16	0
-0.07464	2.8	0.0602	0.933333	60.2	0
-0.0746	2.84	0.06024	0.946667	60.24	0
-0.07456	2.8	0.06028	0.933333	60.28	0
-0.07452	2.84	0.06032	0.946667	60.32	0
-0.07448	2.76	0.06036	0.92	60.36	0
-0.07444	2.8	0.0604	0.933333	60.4	0
-0.0744	2.84	0.06044	0.946667	60.44	0
-0.07436	2.8	0.06048	0.933333	60.48	0
-0.07432	2.8	0.06052	0.933333	60.52	0
-0.07428	2.8	0.06056	0.933333	60.56	0
-0.07424	2.8	0.0606	0.933333	60.6	0
-0.0742	2.8	0.06064	0.933333	60.64	0
-0.07416	2.76	0.06068	0.92	60.68	0
-0.07412	2.8	0.06072	0.933333	60.72	0
-0.07408	2.84	0.06076	0.946667	60.76	0
-0.07404	2.8	0.0608	0.933333	60.8	0
-0.074	2.8	0.06084	0.933333	60.84	0
-0.07396	2.84	0.06088	0.946667	60.88	0
-0.07392	2.8	0.06092	0.933333	60.92	0
-0.07388	2.8	0.06096	0.933333	60.96	0
-0.07384	2.8	0.061	0.933333	61	0
-0.0738	2.8	0.06104	0.933333	61.04	0
-0.07376	2.84	0.06108	0.946667	61.08	0
-0.07372	2.8	0.06112	0.933333	61.12	0
-0.07368	2.8	0.06116	0.933333	61.16	0
-0.07364	2.84	0.0612	0.946667	61.2	0
-0.0736	2.84	0.06124	0.946667	61.24	0
-0.07356	2.8	0.06128	0.933333	61.28	0
-0.07352	2.84	0.06132	0.946667	61.32	0
-0.07348	2.8	0.06136	0.933333	61.36	0
-0.07344	2.84	0.0614	0.946667	61.4	0
-0.0734	2.8	0.06144	0.933333	61.44	0
-0.07336	2.84	0.06148	0.946667	61.48	0
-0.07332	2.84	0.06152	0.946667	61.52	0
-0.07328	2.8	0.06156	0.933333	61.56	0
-0.07324	2.84	0.0616	0.946667	61.6	0
-0.0732	2.76	0.06164	0.92	61.64	0
-0.07316	2.8	0.06168	0.933333	61.68	0
-0.07312	2.8	0.06172	0.933333	61.72	0
-0.07308	2.8	0.06176	0.933333	61.76	0
-0.07304	2.84	0.0618	0.946667	61.8	0
-0.073	2.8	0.06184	0.933333	61.84	0
-0.07296	2.8	0.06188	0.933333	61.88	0
-0.07292	2.76	0.06192	0.92	61.92	0
-0.07288	2.76	0.06196	0.92	61.96	0
-0.07284	2.8	0.062	0.933333	62	0
-0.0728	2.8	0.06204	0.933333	62.04	0
-0.07276	2.8	0.06208	0.933333	62.08	0
-0.07272	2.8	0.06212	0.933333	62.12	0
-0.07268	2.8	0.06216	0.933333	62.16	0
-0.07264	2.8	0.0622	0.933333	62.2	0
-0.0726	2.8	0.06224	0.933333	62.24	0
-0.07256	2.76	0.06228	0.92	62.28	0
-0.07252	2.76	0.06232	0.92	62.32	0
-0.07248	2.84	0.06236	0.946667	62.36	0
-0.07244	2.8	0.0624	0.933333	62.4	0
-0.0724	2.84	0.06244	0.946667	62.44	0
-0.07236	2.8	0.06248	0.933333	62.48	0
-0.07232	2.8	0.06252	0.933333	62.52	0
-0.07228	2.8	0.06256	0.933333	62.56	0
-0.07224	2.84	0.0626	0.946667	62.6	0
-0.0722	2.8	0.06264	0.933333	62.64	0
-0.07216	2.84	0.06268	0.946667	62.68	0
-0.07212	2.84	0.06272	0.946667	62.72	0
-0.07208	2.76	0.06276	0.92	62.76	0
-0.07204	2.84	0.0628	0.946667	62.8	0
-0.072	2.76	0.06284	0.92	62.84	0
-0.07196	2.84	0.06288	0.946667	62.88	0
-0.07192	2.8	0.06292	0.933333	62.92	0
-0.07188	2.8	0.06296	0.933333	62.96	0
-0.07184	2.8	0.063	0.933333	63	0
-0.0718	2.8	0.06304	0.933333	63.04	0
-0.07176	2.84	0.06308	0.946667	63.08	0
-0.07172	2.88	0.06312	0.96	63.12	0
-0.07168	2.8	0.06316	0.933333	63.16	0
-0.07164	2.8	0.0632	0.933333	63.2	0
-0.0716	2.84	0.06324	0.946667	63.24	0
-0.07156	2.84	0.06328	0.946667	63.28	0
-0.07152	2.84	0.06332	0.946667	63.32	0
-0.07148	2.84	0.06336	0.946667	63.36	0
-0.07144	2.84	0.0634	0.946667	63.4	0
-0.0714	2.84	0.06344	0.946667	63.44	0
-0.07136	2.8	0.06348	0.933333	63.48	0
-0.07132	2.84	0.06352	0.946667	63.52	0
-0.07128	2.84	0.06356	0.946667	63.56	0
-0.07124	2.8	0.0636	0.933333	63.6	0
-0.0712	2.84	0.06364	0.946667	63.64	0
-0.07116	2.8	0.06368	0.933333	63.68	0
-0.07112	2.84	0.06372	0.946667	63.72	0
-0.07108	2.84	0.06376	0.946667	63.76	0
-0.07104	2.84	0.0638	0.946667	63.8	0
-0.071	2.84	0.06384	0.946667	63.84	0
-0.07096	2.84	0.06388	0.946667	63.88	0
-0.07092	2.76	0.06392	0.92	63.92	0
-0.07088	2.8	0.06396	0.933333	63.96	0
-0.07084	2.84	0.064	0.946667	64	0
-0.0708	2.8	0.06404	0.933333	64.04	0
-0.07076	2.8	0.06408	0.933333	64.08	0
-0.07072	2.8	0.06412	0.933333	64.12	0
-0.07068	2.8	0.06416	0.933333	64.16	0
-0.07064	2.84	0.0642	0.946667	64.2	0
-0.0706	2.84	0.06424	0.946667	64.24	0
-0.07056	2.84	0.06428	0.946667	64.28	0
-0.07052	2.8	0.06432	0.933333	64.32	0
-0.07048	2.84	0.06436	0.946667	64.36	0
-0.07044	2.84	0.0644	0.946667	64.4	0
-0.0704	2.8	0.06444	0.933333	64.44	0
-0.07036	2.84	0.06448	0.946667	64.48	0
-0.07032	2.8	0.06452	0.933333	64.52	0
-0.07028	2.84	0.06456	0.946667	64.56	0
-0.07024	2.8	0.0646	0.933333	64.6	0
-0.0702	2.8	0.06464	0.933333	64.64	0
-0.07016	2.8	0.06468	0.933333	64.68	0
-0.07012	2.8	0.06472	0.933333	64.72	0
-0.07008	2.84	0.06476	0.946667	64.76	0
-0.07004	2.8	0.0648	0.933333	64.8	0
-0.07	2.84	0.06484	0.946667	64.84	0
-0.06996	2.84	0.06488	0.946667	64.88	0
-0.06992	2.84	0.06492	0.946667	64.92	0
-0.06988	2.84	0.06496	0.946667	64.96	0
-0.06984	2.8	0.065	0.933333	65	0
-0.0698	2.84	0.06504	0.946667	65.04	0
-0.06976	2.8	0.06508	0.933333	65.08	0
-0.06972	2.76	0.06512	0.92	65.12	0
-0.06968	2.8	0.06516	0.933333	65.16	0
-0.06964	2.76	0.0652	0.92	65.2	0
-0.0696	2.88	0.06524	0.96	65.24	0
-0.06956	2.84	0.06528	0.946667	65.28	0
-0.06952	2.84	0.06532	0.946667	65.32	0
-0.06948	2.8	0.06536	0.933333	65.36	0
-0.06944	2.76	0.0654	0.92	65.4	0
-0.0694	2.8	0.06544	0.933333	65.44	0
-0.06936	2.84	0.06548	0.946667	65.48	0
-0.06932	2.76	0.06552	0.92	65.52	0
-0.06928	2.84	0.06556	0.946667	65.56	0
-0.06924	2.8	0.0656	0.933333	65.6	0
-0.0692	2.84	0.06564	0.946667	65.64	0
-0.06916	2.84	0.06568	0.946667	65.68	0
-0.06912	2.8	0.06572	0.933333	65.72	0
-0.06908	2.84	0.06576	0.946667	65.76	0
-0.06904	2.8	0.0658	0.933333	65.8	0
-0.069	2.8	0.06584	0.933333	65.84	0
-0.06896	2.8	0.06588	0.933333	65.88	0
-0.06892	2.8	0.06592	0.933333	65.92	0
-0.06888	2.84	0.06596	0.946667	65.96	0
-0.06884	2.8	0.066	0.933333	66	0
-0.0688	2.8	0.06604	0.933333	66.04	0
-0.06876	2.8	0.06608	0.933333	66.08	0
-0.06872	2.8	0.06612	0.933333	66.12	0
-0.06868	2.84	0.06616	0.946667	66.16	0
-0.06864	2.8	0.0662	0.933333	66.2	0
-0.0686	2.84	0.06624	0.946667	66.24	0
-0.06856	2.8	0.06628	0.933333	66.28	0
-0.06852	2.84	0.06632	0.946667	66.32	0
-0.06848	2.84	0.06636	0.946667	66.36	0
-0.06844	2.8	0.0664	0.933333	66.4	0
-0.0684	2.8	0.06644	0.933333	66.44	0
-0.06836	2.84	0.06648	0.946667	66.48	0
-0.06832	2.84	0.06652	0.946667	66.52	0
-0.06828	2.8	0.06656	0.933333	66.56	0
-0.06824	2.88	0.0666	0.96	66.6	0
-0.0682	2.8	0.06664	0.933333	66.64	0
-0.06816	2.8	0.06668	0.933333	66.68	0
-0.06812	2.84	0.06672	0.946667	66.72	0
-0.06808	2.84	0.06676	0.946667	66.76	0
-0.06804	2.8	0.0668	0.933333	66.8	0
-0.068	2.8	0.06684	0.933333	66.84	0
-0.06796	2.8	0.06688	0.933333	66.88	0
-0.06792	2.84	0.06692	0.946667	66.92	0
-0.06788	2.76	0.06696	0.92	66.96	0
-0.06784	2.8	0.067	0.933333	67	0
-0.0678	2.84	0.06704	0.946667	67.04	0
-0.06776	2.8	0.06708	0.933333	67.08	0
-0.06772	2.76	0.06712	0.92	67.12	0
-0.06768	2.84	0.06716	0.946667	67.16	0
-0.06764	2.8	0.0672	0.933333	67.2	0
-0.0676	2.76	0.06724	0.92	67.24	0
-0.06756	2.8	0.06728	0.933333	67.28	0
-0.06752	2.8	0.06732	0.933333	67.32	0
-0.06748	2.8	0.06736	0.933333	67.36	0
-0.06744	2.8	0.0674	0.933333	67.4	0
-0.0674	2.8	0.06744	0.933333	67.44	0
-0.06736	2.8	0.06748	0.933333	67.48	0
-0.06732	2.84	0.06752	0.946667	67.52	0
-0.06728	2.8	0.06756	0.933333	67.56	0
-0.06724	2.8	0.0676	0.933333	67.6	0
-0.0672	2.76	0.06764	0.92	67.64	0
-0.06716	2.8	0.06768	0.933333	67.68	0
-0.06712	2.8	0.06772	0.933333	67.72	0
-0.06708	2.8	0.06776	0.933333	67.76	0
-0.06704	2.8	0.0678	0.933333	67.8	0
-0.067	2.8	0.06784	0.933333	67.84	0
-0.06696	2.8	0.06788	0.933333	67.88	0
-0.06692	2.8	0.06792	0.933333	67.92	0
-0.06688	2.76	0.06796	0.92	67.96	0
-0.06684	2.76	0.068	0.92	68	0
-0.0668	2.84	0.06804	0.946667	68.04	0
-0.06676	2.8	0.06808	0.933333	68.08	0
-0.06672	2.8	0.06812	0.933333	68.12	0
-0.06668	2.8	0.06816	0.933333	68.16	0
-0.06664	2.84	0.0682	0.946667	68.2	0
-0.0666	2.8	0.06824	0.933333	68.24	0
-0.06656	2.84	0.06828	0.946667	68.28	0
-0.06652	2.84	0.06832	0.946667	68.32	0
-0.06648	2.76	0.06836	0.92	68.36	0
-0.06644	2.8	0.0684	0.933333	68.4	0
-0.0664	2.76	0.06844	0.92	68.44	0
-0.06636	2.8	0.06848	0.933333	68.48	0
-0.06632	2.8	0.06852	0.933333	68.52	0
-0.06628	2.8	0.06856	0.933333	68.56	0
-0.06624	2.8	0.0686	0.933333	68.6	0
-0.0662	2.8	0.06864	0.933333	68.64	0
-0.06616	2.84	0.06868	0.946667	68.68	0
-0.06612	2.8	0.06872	0.933333	68.72	0
-0.06608	2.76	0.06876	0.92	68.76	0
-0.06604	2.84	0.0688	0.946667	68.8	0
-0.066	2.8	0.06884	0.933333	68.84	0
-0.06596	2.8	0.06888	0.933333	68.88	0
-0.06592	2.8	0.06892	0.933333	68.92	0
-0.06588	2.84	0.06896	0.946667	68.96	0
-0.06584	2.8	0.069	0.933333	69	0
-0.0658	2.8	0.06904	0.933333	69.04	0
-0.06576	2.8	0.06908	0.933333	69.08	0
-0.06572	2.84	0.06912	0.946667	69.12	0
-0.06568	2.8	0.06916	0.933333	69.16	0
-0.06564	2.84	0.0692	0.946667	69.2	0
-0.0656	2.84	0.06924	0.946667	69.24	0
-0.06556	2.8	0.06928	0.933333	69.28	0
-0.06552	2.8	0.06932	0.933333	69.32	0
-0.06548	2.8	0.06936	0.933333	69.36	0
-0.06544	2.84	0.0694	0.946667	69.4	0
-0.0654	2.8	0.06944	0.933333	69.44	0
-0.06536	2.76	0.06948	0.92	69.48	0
-0.06532	2.8	0.06952	0.933333	69.52	0
-0.06528	2.8	0.06956	0.933333	69.56	0
-0.06524	2.84	0.0696	0.946667	69.6	0
-0.0652	2.8	0.06964	0.933333	69.64	0
-0.06516	2.8	0.06968	0.933333	69.68	0
-0.06512	2.84	0.06972	0.946667	69.72	0
-0.06508	2.8	0.06976	0.933333	69.76	0
-0.06504	2.76	0.0698	0.92	69.8	0
-0.065	2.84	0.06984	0.946667	69.84	0
-0.06496	2.84	0.06988	0.946667	69.88	0
-0.06492	2.8	0.06992	0.933333	69.92	0
-0.06488	2.76	0.06996	0.92	69.96	0
-0.06484	2.8	0.07	0.933333	70	0
-0.0648	2.8	0.07004	0.933333	70.04	0
-0.06476	2.8	0.07008	0.933333	70.08	0
-0.06472	2.76	0.07012	0.92	70.12	0
-0.06468	2.84	0.07016	0.946667	70.16	0
-0.06464	2.8	0.0702	0.933333	70.2	0
-0.0646	2.76	0.07024	0.92	70.24	0
-0.06456	2.8	0.07028	0.933333	70.28	0
-0.06452	2.8	0.07032	0.933333	70.32	0
-0.06448	2.8	0.07036	0.933333	70.36	0
-0.06444	2.8	0.0704	0.933333	70.4	0
-0.0644	2.8	0.07044	0.933333	70.44	0
-0.06436	2.8	0.07048	0.933333	70.48	0
-0.06432	2.84	0.07052	0.946667	70.52	0
-0.06428	2.84	0.07056	0.946667	70.56	0
-0.06424	2.84	0.0706	0.946667	70.6	0
-0.0642	2.8	0.07064	0.933333	70.64	0
-0.06416	2.8	0.07068	0.933333	70.68	0
-0.06412	2.8	0.07072	0.933333	70.72	0
-0.06408	2.76	0.07076	0.92	70.76	0
-0.06404	2.84	0.0708	0.946667	70.8	0
-0.064	2.8	0.07084	0.933333	70.84	0
-0.06396	2.8	0.07088	0.933333	70.88	0
-0.06392	2.8	0.07092	0.933333	70.92	0
-0.06388	2.76	0.07096	0.92	70.96	0
-0.06384	2.84	0.071	0.946667	71	0
-0.0638	2.8	0.07104	0.933333	71.04	0
-0.06376	2.84	0.07108	0.946667	71.08	0
-0.06372	2.84	0.07112	0.946667	71.12	0
-0.06368	2.8	0.07116	0.933333	71.16	0
-0.06364	2.84	0.0712	0.946667	71.2	0
-0.0636	2.8	0.07124	0.933333	71.24	0
-0.06356	2.8	0.07128	0.933333	71.28	0
-0.06352	2.8	0.07132	0.933333	71.32	0
-0.06348	2.8	0.07136	0.933333	71.36	0
-0.06344	2.8	0.0714	0.933333	71.4	0
-0.0634	2.84	0.07144	0.946667	71.44	0
-0.06336	2.84	0.07148	0.946667	71.48	0
-0.06332	2.8	0.07152	0.933333	71.52	0
-0.06328	2.8	0.07156	0.933333	71.56	0
-0.06324	2.8	0.0716	0.933333	71.6	0
-0.0632	2.8	0.07164	0.933333	71.64	0
-0.06316	2.84	0.07168	0.946667	71.68	0
-0.06312	2.8	0.07172	0.933333	71.72	0
-0.06308	2.8	0.07176	0.933333	71.76	0
-0.06304	2.8	0.0718	0.933333	71.8	0
-0.063	2.76	0.07184	0.92	71.84	0
-0.06296	2.84	0.07188	0.946667	71.88	0
-0.06292	2.84	0.07192	0.946667	71.92	0
-0.06288	2.8	0.07196	0.933333	71.96	0
-0.06284	2.8	0.072	0.933333	72	0
-0.0628	2.8	0.07204	0.933333	72.04	0
-0.06276	2.8	0.07208	0.933333	72.08	0
-0.06272	2.84	0.07212	0.946667	72.12	0
-0.06268	2.84	0.07216	0.946667	72.16	0
-0.06264	2.8	0.0722	0.933333	72.2	0
-0.0626	2.8	0.07224	0.933333	72.24	0
-0.06256	2.84	0.07228	0.946667	72.28	0
-0.06252	2.8	0.07232	0.933333	72.32	0
-0.06248	2.8	0.07236	0.933333	72.36	0
-0.06244	2.76	0.0724	0.92	72.4	0
-0.0624	2.8	0.07244	0.933333	72.44	0
-0.06236	2.84	0.07248	0.946667	72.48	0
-0.06232	2.8	0.07252	0.933333	72.52	0
-0.06228	2.8	0.07256	0.933333	72.56	0
-0.06224	2.8	0.0726	0.933333	72.6	0
-0.0622	2.8	0.07264	0.933333	72.64	0
-0.06216	2.8	0.07268	0.933333	72.68	0
-0.06212	2.8	0.07272	0.933333	72.72	0
-0.06208	2.84	0.07276	0.946667	72.76	0
-0.06204	2.76	0.0728	0.92	72.8	0
-0.062	2.8	0.07284	0.933333	72.84	0
-0.06196	2.8	0.07288	0.933333	72.88	0
-0.06192	2.8	0.07292	0.933333	72.92	0
-0.06188	2.8	0.07296	0.933333	72.96	0
-0.06184	2.8	0.073	0.933333	73	0
-0.0618	2.8	0.07304	0.933333	73.04	0
-0.06176	2.84	0.07308	0.946667	73.08	0
-0.06172	2.8	0.07312	0.933333	73.12	0
-0.06168	2.8	0.07316	0.933333	73.16	0
-0.06164	2.8	0.0732	0.933333	73.2	0
-0.0616	2.8	0.07324	0.933333	73.24	0
-0.06156	2.8	0.07328	0.933333	73.28	0
-0.06152	2.8	0.07332	0.933333	73.32	0
-0.06148	2.84	0.07336	0.946667	73.36	0
-0.06144	2.8	0.0734	0.933333	73.4	0
-0.0614	2.8	0.07344	0.933333	73.44	0
-0.06136	2.84	0.07348	0.946667	73.48	0
-0.06132	2.76	0.07352	0.92	73.52	0
-0.06128	2.8	0.07356	0.933333	73.56	0
-0.06124	2.8	0.0736	0.933333	73.6	0
-0.0612	2.84	0.07364	0.946667	73.64	0
-0.06116	2.88	0.07368	0.96	73.68	0
-0.06112	2.76	0.07372	0.92	73.72	0
-0.06108	2.8	0.07376	0.933333	73.76	0
-0.06104	2.84	0.0738	0.946667	73.8	0
-0.061	2.84	0.07384	0.946667	73.84	0
-0.06096	2.84	0.07388	0.946667	73.88	0
-0.06092	2.8	0.07392	0.933333	73.92	0
-0.06088	2.8	0.07396	0.933333	73.96	0
-0.06084	2.84	0.074	0.946667	74	0
-0.0608	2.84	0.07404	0.946667	74.04	0
-0.06076	2.8	0.07408	0.933333	74.08	0
-0.06072	2.8	0.07412	0.933333	74.12	0
-0.06068	2.84	0.07416	0.946667	74.16	0
-0.06064	2.76	0.0742	0.92	74.2	0
-0.0606	2.8	0.07424	0.933333	74.24	0
-0.06056	2.8	0.07428	0.933333	74.28	0
-0.06052	2.8	0.07432	0.933333	74.32	0
-0.06048	2.8	0.07436	0.933333	74.36	0
-0.06044	2.8	0.0744	0.933333	74.4	0
-0.0604	2.8	0.07444	0.933333	74.44	0
-0.06036	2.8	0.07448	0.933333	74.48	0
-0.06032	2.84	0.07452	0.946667	74.52	0
-0.06028	2.8	0.07456	0.933333	74.56	0
-0.06024	2.88	0.0746	0.96	74.6	0
-0.0602	2.8	0.07464	0.933333	74.64	0
-0.06016	2.8	0.07468	0.933333	74.68	0
-0.06012	2.84	0.07472	0.946667	74.72	0
-0.06008	2.8	0.07476	0.933333	74.76	0
-0.06004	2.8	0.0748	0.933333	74.8	0
-0.06	2.84	0.07484	0.946667	74.84	0
-0.05996	2.8	0.07488	0.933333	74.88	0
-0.05992	2.8	0.07492	0.933333	74.92	0
-0.05988	2.84	0.07496	0.946667	74.96	0
-0.05984	2.8	0.075	0.933333	75	0
-0.0598	2.84	0.07504	0.946667	75.04	0
-0.05976	2.8	0.07508	0.933333	75.08	0
-0.05972	2.8	0.07512	0.933333	75.12	0
-0.05968	2.8	0.07516	0.933333	75.16	0
-0.05964	2.8	0.0752	0.933333	75.2	0
-0.0596	2.8	0.07524	0.933333	75.24	0
-0.05956	2.84	0.07528	0.946667	75.28	0
-0.05952	2.8	0.07532	0.933333	75.32	0
-0.05948	2.8	0.07536	0.933333	75.36	0
-0.05944	2.84	0.0754	0.946667	75.4	0
-0.0594	2.8	0.07544	0.933333	75.44	0
-0.05936	2.76	0.07548	0.92	75.48	0
-0.05932	2.8	0.07552	0.933333	75.52	0
-0.05928	2.8	0.07556	0.933333	75.56	0
-0.05924	2.8	0.0756	0.933333	75.6	0
-0.0592	2.8	0.07564	0.933333	75.64	0
-0.05916	2.76	0.07568	0.92	75.68	0
-0.05912	2.76	0.07572	0.92	75.72	0
-0.05908	2.8	0.07576	0.933333	75.76	0
-0.05904	2.84	0.0758	0.946667	75.8	0
-0.059	2.8	0.07584	0.933333	75.84	0
-0.05896	2.8	0.07588	0.933333	75.88	0
-0.05892	2.84	0.07592	0.946667	75.92	0
-0.05888	2.8	0.07596	0.933333	75.96	0
-0.05884	2.8	0.076	0.933333	76	0
-0.0588	2.8	0.07604	0.933333	76.04	0
-0.05876	2.8	0.07608	0.933333	76.08	0
-0.05872	2.8	0.07612	0.933333	76.12	0
-0.05868	2.76	0.07616	0.92	76.16	0
-0.05864	2.8	0.0762	0.933333	76.2	0
-0.0586	2.8	0.07624	0.933333	76.24	0
-0.05856	2.8	0.07628	0.933333	76.28	0
-0.05852	2.84	0.07632	0.946667	76.32	0
-0.05848	2.8	0.07636	0.933333	76.36	0
-0.05844	2.8	0.0764	0.933333	76.4	0
-0.0584	2.84	0.07644	0.946667	76.44	0
-0.05836	2.8	0.07648	0.933333	76.48	0
-0.05832	2.84	0.07652	0.946667	76.52	0
-0.05828	2.76	0.07656	0.92	76.56	0
-0.05824	2.84	0.0766	0.946667	76.6	0
-0.0582	2.84	0.07664	0.946667	76.64	0
-0.05816	2.76	0.07668	0.92	76.68	0
-0.05812	2.8	0.07672	0.933333	76.72	0
-0.05808	2.76	0.07676	0.92	76.76	0
-0.05804	2.76	0.0768	0.92	76.8	0
-0.058	2.8	0.07684	0.933333	76.84	0
-0.05796	2.84	0.07688	0.946667	76.88	0
-0.05792	2.84	0.07692	0.946667	76.92	0
-0.05788	2.76	0.07696	0.92	76.96	0
-0.05784	2.8	0.077	0.933333	77	0
-0.0578	2.8	0.07704	0.933333	77.04	0
-0.05776	2.76	0.07708	0.92	77.08	0
-0.05772	2.8	0.07712	0.933333	77.12	0
-0.05768	2.8	0.07716	0.933333	77.16	0
-0.05764	2.8	0.0772	0.933333	77.2	0
-0.0576	2.8	0.07724	0.933333	77.24	0
-0.05756	2.84	0.07728	0.946667	77.28	0
-0.05752	2.8	0.07732	0.933333	77.32	0
-0.05748	2.8	0.07736	0.933333	77.36	0
-0.05744	2.84	0.0774	0.946667	77.4	0
-0.0574	2.76	0.07744	0.92	77.44	0
-0.05736	2.8	0.07748	0.933333	77.48	0
-0.05732	2.88	0.07752	0.96	77.52	0
-0.05728	2.8	0.07756	0.933333	77.56	0
-0.05724	2.8	0.0776	0.933333	77.6	0
-0.0572	2.84	0.07764	0.946667	77.64	0
-0.05716	2.8	0.07768	0.933333	77.68	0
-0.05712	2.8	0.07772	0.933333	77.72	0
-0.05708	2.84	0.07776	0.946667	77.76	0
-0.05704	2.76	0.0778	0.92	77.8	0
-0.057	2.84	0.07784	0.946667	77.84	0
-0.05696	2.8	0.07788	0.933333	77.88	0
-0.05692	2.88	0.07792	0.96	77.92	0
-0.05688	2.84	0.07796	0.946667	77.96	0
-0.05684	2.8	0.078	0.933333	78	0
-0.0568	2.8	0.07804	0.933333	78.04	0
-0.05676	2.8	0.07808	0.933333	78.08	0
-0.05672	2.8	0.07812	0.933333	78.12	0
-0.05668	2.76	0.07816	0.92	78.16	0
-0.05664	2.8	0.0782	0.933333	78.2	0
-0.0566	2.8	0.07824	0.933333	78.24	0
-0.05656	2.76	0.07828	0.92	78.28	0
-0.05652	2.84	0.07832	0.946667	78.32	0
-0.05648	2.8	0.07836	0.933333	78.36	0
-0.05644	2.8	0.0784	0.933333	78.4	0
-0.0564	2.84	0.07844	0.946667	78.44	0
-0.05636	2.8	0.07848	0.933333	78.48	0
-0.05632	2.8	0.07852	0.933333	78.52	0
-0.05628	2.8	0.07856	0.933333	78.56	0
-0.05624	2.84	0.0786	0.946667	78.6	0
-0.0562	2.8	0.07864	0.933333	78.64	0
-0.05616	2.8	0.07868	0.933333	78.68	0
-0.05612	2.84	0.07872	0.946667	78.72	0
-0.05608	2.76	0.07876	0.92	78.76	0
-0.05604	2.8	0.0788	0.933333	78.8	0
-0.056	2.76	0.07884	0.92	78.84	0
-0.05596	2.8	0.07888	0.933333	78.88	0
-0.05592	2.76	0.07892	0.92	78.92	0
-0.05588	2.8	0.07896	0.933333	78.96	0
-0.05584	2.8	0.079	0.933333	79	0
-0.0558	2.76	0.07904	0.92	79.04	0
-0.05576	2.8	0.07908	0.933333	79.08	0
-0.05572	2.84	0.07912	0.946667	79.12	0
-0.05568	2.8	0.07916	0.933333	79.16	0
-0.05564	2.8	0.0792	0.933333	79.2	0
-0.0556	2.8	0.07924	0.933333	79.24	0
[truncated: 1,019 more rows]

## Sheet: Figure 4B-red_40ms
Model	MDO3024
Firmware Version	1.22
Waveform Type	ANALOG
Point Format	Y
Horizontal Units	s
Horizontal Scale	0.04
Horizontal Delay	0
Sample Interval	4e-05
Record Length	10000
Gating	0.0% to 100.0%
Probe Attenuation	10
Vertical Units	V
Vertical Offset	0
Vertical Scale	1
Vertical Position	0
		3.04
Label			y-intensity	x-time
TIME	CH1	sec	norm	ms	TTL
-0.17964	3	0	0.986842	0	1
-0.1796	3	4e-05	0.986842	0.04	1
-0.17956	3	8e-05	0.986842	0.08	1
-0.17952	2.96	0.00012	0.973684	0.12	1
-0.17948	2.96	0.00016	0.973684	0.16	1
-0.17944	2.96	0.0002	0.973684	0.2	1
-0.1794	3	0.00024	0.986842	0.24	1
-0.17936	2.96	0.00028	0.973684	0.28	1
-0.17932	3	0.00032	0.986842	0.32	1
-0.17928	3.04	0.00036	1	0.36	1
-0.17924	3	0.0004	0.986842	0.4	1
-0.1792	2.96	0.00044	0.973684	0.44	1
-0.17916	3.04	0.00048	1	0.48	1
-0.17912	2.96	0.00052	0.973684	0.52	1
-0.17908	3	0.00056	0.986842	0.56	1
-0.17904	3.04	0.0006	1	0.6	1
-0.179	3	0.00064	0.986842	0.64	1
-0.17896	3	0.00068	0.986842	0.68	1
-0.17892	2.96	0.00072	0.973684	0.72	1
-0.17888	3	0.00076	0.986842	0.76	1
-0.17884	3	0.0008	0.986842	0.8	1
-0.1788	3	0.00084	0.986842	0.84	1
-0.17876	3	0.00088	0.986842	0.88	1
-0.17872	2.96	0.00092	0.973684	0.92	1
-0.17868	2.96	0.00096	0.973684	0.96	1
-0.17864	2.96	0.001	0.973684	1	1
-0.1786	2.96	0.00104	0.973684	1.04	1
-0.17856	3	0.00108	0.986842	1.08	1
-0.17852	3.04	0.00112	1	1.12	1
-0.17848	3	0.00116	0.986842	1.16	1
-0.17844	3	0.0012	0.986842	1.2	1
-0.1784	3	0.00124	0.986842	1.24	1
-0.17836	3	0.00128	0.986842	1.28	1
-0.17832	3	0.00132	0.986842	1.32	1
-0.17828	2.96	0.00136	0.973684	1.36	1
-0.17824	3	0.0014	0.986842	1.4	1
-0.1782	2.96	0.00144	0.973684	1.44	1
-0.17816	3	0.00148	0.986842	1.48	1
-0.17812	3	0.00152	0.986842	1.52	1
-0.17808	3.04	0.00156	1	1.56	1
-0.17804	3	0.0016	0.986842	1.6	1
-0.178	3	0.00164	0.986842	1.64	1
-0.17796	3	0.00168	0.986842	1.68	1
-0.17792	2.96	0.00172	0.973684	1.72	1
-0.17788	3	0.00176	0.986842	1.76	1
-0.17784	2.96	0.0018	0.973684	1.8	1
-0.1778	2.96	0.00184	0.973684	1.84	1
-0.17776	3	0.00188	0.986842	1.88	1
-0.17772	3.04	0.00192	1	1.92	1
-0.17768	3.04	0.00196	1	1.96	1
-0.17764	3.04	0.002	1	2	1
-0.1776	2.96	0.00204	0.973684	2.04	1
-0.17756	3.04	0.00208	1	2.08	1
-0.17752	2.96	0.00212	0.973684	2.12	1
-0.17748	3	0.00216	0.986842	2.16	1
-0.17744	2.96	0.0022	0.973684	2.2	1
-0.1774	3	0.00224	0.986842	2.24	1
-0.17736	3	0.00228	0.986842	2.28	1
-0.17732	2.96	0.00232	0.973684	2.32	1
-0.17728	3	0.00236	0.986842	2.36	1
-0.17724	2.96	0.0024	0.973684	2.4	1
-0.1772	2.96	0.00244	0.973684	2.44	1
-0.17716	3	0.00248	0.986842	2.48	1
-0.17712	2.96	0.00252	0.973684	2.52	1
-0.17708	3	0.00256	0.986842	2.56	1
-0.17704	3	0.0026	0.986842	2.6	1
-0.177	3	0.00264	0.986842	2.64	1
-0.17696	3.04	0.00268	1	2.68	1
-0.17692	3	0.00272	0.986842	2.72	1
-0.17688	2.96	0.00276	0.973684	2.76	1
-0.17684	3	0.0028	0.986842	2.8	1
-0.1768	3	0.00284	0.986842	2.84	1
-0.17676	2.96	0.00288	0.973684	2.88	1
-0.17672	2.96	0.00292	0.973684	2.92	1
-0.17668	3	0.00296	0.986842	2.96	1
-0.17664	3	0.003	0.986842	3	1
-0.1766	3	0.00304	0.986842	3.04	1
-0.17656	2.96	0.00308	0.973684	3.08	1
-0.17652	2.96	0.00312	0.973684	3.12	1
-0.17648	2.96	0.00316	0.973684	3.16	1
-0.17644	2.96	0.0032	0.973684	3.2	1
-0.1764	3	0.00324	0.986842	3.24	1
-0.17636	3	0.00328	0.986842	3.28	1
-0.17632	3	0.00332	0.986842	3.32	1
-0.17628	3	0.00336	0.986842	3.36	1
-0.17624	3	0.0034	0.986842	3.4	1
-0.1762	3.04	0.00344	1	3.44	1
-0.17616	2.96	0.00348	0.973684	3.48	1
-0.17612	3.04	0.00352	1	3.52	1
-0.17608	3.04	0.00356	1	3.56	1
-0.17604	2.96	0.0036	0.973684	3.6	1
-0.176	2.96	0.00364	0.973684	3.64	1
-0.17596	2.96	0.00368	0.973684	3.68	1
-0.17592	3	0.00372	0.986842	3.72	1
-0.17588	3	0.00376	0.986842	3.76	1
-0.17584	3	0.0038	0.986842	3.8	1
-0.1758	3	0.00384	0.986842	3.84	1
-0.17576	3	0.00388	0.986842	3.88	1
-0.17572	3	0.00392	0.986842	3.92	1
-0.17568	3	0.00396	0.986842	3.96	1
-0.17564	2.96	0.004	0.973684	4	1
-0.1756	2.96	0.00404	0.973684	4.04	1
-0.17556	3	0.00408	0.986842	4.08	1
-0.17552	3	0.00412	0.986842	4.12	1
-0.17548	3	0.00416	0.986842	4.16	1
-0.17544	3	0.0042	0.986842	4.2	1
-0.1754	3	0.00424	0.986842	4.24	1
-0.17536	3.04	0.00428	1	4.28	1
-0.17532	2.96	0.00432	0.973684	4.32	1
-0.17528	2.96	0.00436	0.973684	4.36	1
-0.17524	3	0.0044	0.986842	4.4	1
-0.1752	2.96	0.00444	0.973684	4.44	1
-0.17516	3	0.00448	0.986842	4.48	1
-0.17512	3	0.00452	0.986842	4.52	1
-0.17508	3	0.00456	0.986842	4.56	1
-0.17504	3	0.0046	0.986842	4.6	1
-0.175	3	0.00464	0.986842	4.64	1
-0.17496	2.96	0.00468	0.973684	4.68	1
-0.17492	2.96	0.00472	0.973684	4.72	1
-0.17488	3	0.00476	0.986842	4.76	1
-0.17484	3	0.0048	0.986842	4.8	1
-0.1748	3.04	0.00484	1	4.84	1
-0.17476	2.96	0.00488	0.973684	4.88	1
-0.17472	3.04	0.00492	1	4.92	1
-0.17468	3	0.00496	0.986842	4.96	1
-0.17464	3.04	0.005	1	5	1
-0.1746	3	0.00504	0.986842	5.04	1
-0.17456	3	0.00508	0.986842	5.08	1
-0.17452	3	0.00512	0.986842	5.12	1
-0.17448	3	0.00516	0.986842	5.16	1
-0.17444	3	0.0052	0.986842	5.2	1
-0.1744	2.96	0.00524	0.973684	5.24	1
-0.17436	3	0.00528	0.986842	5.28	1
-0.17432	3	0.00532	0.986842	5.32	1
-0.17428	3.04	0.00536	1	5.36	1
-0.17424	3	0.0054	0.986842	5.4	1
-0.1742	3	0.00544	0.986842	5.44	1
-0.17416	3	0.00548	0.986842	5.48	1
-0.17412	3	0.00552	0.986842	5.52	1
-0.17408	3	0.00556	0.986842	5.56	1
-0.17404	3	0.0056	0.986842	5.6	1
-0.174	2.96	0.00564	0.973684	5.64	1
-0.17396	3	0.00568	0.986842	5.68	1
-0.17392	2.96	0.00572	0.973684	5.72	1
-0.17388	3	0.00576	0.986842	5.76	1
-0.17384	3	0.0058	0.986842	5.8	1
-0.1738	3	0.00584	0.986842	5.84	1
-0.17376	2.96	0.00588	0.973684	5.88	1
-0.17372	3	0.00592	0.986842	5.92	1
-0.17368	3	0.00596	0.986842	5.96	1
-0.17364	2.96	0.006	0.973684	6	1
-0.1736	3	0.00604	0.986842	6.04	1
-0.17356	3.04	0.00608	1	6.08	1
-0.17352	3	0.00612	0.986842	6.12	1
-0.17348	3.04	0.00616	1	6.16	1
-0.17344	3	0.0062	0.986842	6.2	1
-0.1734	2.96	0.00624	0.973684	6.24	1
-0.17336	3	0.00628	0.986842	6.28	1
-0.17332	3	0.00632	0.986842	6.32	1
-0.17328	3.04	0.00636	1	6.36	1
-0.17324	2.96	0.0064	0.973684	6.4	1
-0.1732	2.96	0.00644	0.973684	6.44	1
-0.17316	3	0.00648	0.986842	6.48	1
-0.17312	3	0.00652	0.986842	6.52	1
-0.17308	3	0.00656	0.986842	6.56	1
-0.17304	3	0.0066	0.986842	6.6	1
-0.173	2.96	0.00664	0.973684	6.64	1
-0.17296	3.04	0.00668	1	6.68	1
-0.17292	2.96	0.00672	0.973684	6.72	1
-0.17288	3	0.00676	0.986842	6.76	1
-0.17284	2.96	0.0068	0.973684	6.8	1
-0.1728	3	0.00684	0.986842	6.84	1
-0.17276	3	0.00688	0.986842	6.88	1
-0.17272	3	0.00692	0.986842	6.92	1
-0.17268	3	0.00696	0.986842	6.96	1
-0.17264	2.96	0.007	0.973684	7	1
-0.1726	3	0.00704	0.986842	7.04	1
-0.17256	3	0.00708	0.986842	7.08	1
-0.17252	2.96	0.00712	0.973684	7.12	1
-0.17248	3.04	0.00716	1	7.16	1
-0.17244	2.96	0.0072	0.973684	7.2	1
-0.1724	3.04	0.00724	1	7.24	1
-0.17236	3.04	0.00728	1	7.28	1
-0.17232	3.04	0.00732	1	7.32	1
-0.17228	3	0.00736	0.986842	7.36	1
-0.17224	3.04	0.0074	1	7.4	1
-0.1722	3	0.00744	0.986842	7.44	1
-0.17216	2.96	0.00748	0.973684	7.48	1
-0.17212	2.96	0.00752	0.973684	7.52	1
-0.17208	2.96	0.00756	0.973684	7.56	1
-0.17204	3	0.0076	0.986842	7.6	1
-0.172	3	0.00764	0.986842	7.64	1
-0.17196	3	0.00768	0.986842	7.68	1
-0.17192	3	0.00772	0.986842	7.72	1
-0.17188	3	0.00776	0.986842	7.76	1
-0.17184	3	0.0078	0.986842	7.8	1
-0.1718	3	0.00784	0.986842	7.84	1
-0.17176	3.04	0.00788	1	7.88	1
-0.17172	3.04	0.00792	1	7.92	1
-0.17168	2.96	0.00796	0.973684	7.96	1
-0.17164	3	0.008	0.986842	8	1
-0.1716	2.96	0.00804	0.973684	8.04	1
-0.17156	3.04	0.00808	1	8.08	1
-0.17152	3	0.00812	0.986842	8.12	1
-0.17148	3	0.00816	0.986842	8.16	1
-0.17144	2.96	0.0082	0.973684	8.2	1
-0.1714	3.04	0.00824	1	8.24	1
-0.17136	3.04	0.00828	1	8.28	1
-0.17132	2.96	0.00832	0.973684	8.32	1
-0.17128	2.96	0.00836	0.973684	8.36	1
-0.17124	2.96	0.0084	0.973684	8.4	1
-0.1712	3.04	0.00844	1	8.44	1
-0.17116	2.96	0.00848	0.973684	8.48	1
-0.17112	3	0.00852	0.986842	8.52	1
-0.17108	2.96	0.00856	0.973684	8.56	1
-0.17104	2.96	0.0086	0.973684	8.6	1
-0.171	3	0.00864	0.986842	8.64	1
-0.17096	2.96	0.00868	0.973684	8.68	1
-0.17092	3	0.00872	0.986842	8.72	1
-0.17088	2.96	0.00876	0.973684	8.76	1
-0.17084	3	0.0088	0.986842	8.8	1
-0.1708	2.96	0.00884	0.973684	8.84	1
-0.17076	2.96	0.00888	0.973684	8.88	1
-0.17072	2.96	0.00892	0.973684	8.92	1
-0.17068	3	0.00896	0.986842	8.96	1
-0.17064	3	0.009	0.986842	9	1
-0.1706	3.04	0.00904	1	9.04	1
-0.17056	3	0.00908	0.986842	9.08	1
-0.17052	2.96	0.00912	0.973684	9.12	1
-0.17048	3	0.00916	0.986842	9.16	1
-0.17044	3	0.0092	0.986842	9.2	1
-0.1704	3	0.00924	0.986842	9.24	1
-0.17036	3.04	0.00928	1	9.28	1
-0.17032	2.96	0.00932	0.973684	9.32	1
-0.17028	3	0.00936	0.986842	9.36	1
-0.17024	3	0.0094	0.986842	9.4	1
-0.1702	2.96	0.00944	0.973684	9.44	1
-0.17016	3	0.00948	0.986842	9.48	1
-0.17012	3	0.00952	0.986842	9.52	1
-0.17008	2.96	0.00956	0.973684	9.56	1
-0.17004	3	0.0096	0.986842	9.6	1
-0.17	3	0.00964	0.986842	9.64	1
-0.16996	2.92	0.00968	0.960526	9.68	1
-0.16992	2.92	0.00972	0.960526	9.72	1
-0.16988	2.84	0.00976	0.934211	9.76	1
-0.16984	2.96	0.0098	0.973684	9.8	1
-0.1698	3.04	0.00984	1	9.84	1
-0.16976	3	0.00988	0.986842	9.88	1
-0.16972	3	0.00992	0.986842	9.92	1
-0.16968	3	0.00996	0.986842	9.96	1
-0.16964	2.88	0.01	0.947368	10	0
-0.1696	2.88	0.01004	0.947368	10.04	0
-0.16956	2.84	0.01008	0.934211	10.08	0
-0.16952	2.88	0.01012	0.947368	10.12	0
-0.16948	2.92	0.01016	0.960526	10.16	0
-0.16944	2.88	0.0102	0.947368	10.2	0
-0.1694	2.84	0.01024	0.934211	10.24	0
-0.16936	2.88	0.01028	0.947368	10.28	0
-0.16932	2.84	0.01032	0.934211	10.32	0
-0.16928	2.88	0.01036	0.947368	10.36	0
-0.16924	2.88	0.0104	0.947368	10.4	0
-0.1692	2.92	0.01044	0.960526	10.44	0
-0.16916	2.84	0.01048	0.934211	10.48	0
-0.16912	2.96	0.01052	0.973684	10.52	0
-0.16908	3	0.01056	0.986842	10.56	0
-0.16904	3	0.0106	0.986842	10.6	0
-0.169	2.96	0.01064	0.973684	10.64	0
-0.16896	3.04	0.01068	1	10.68	0
-0.16892	2.96	0.01072	0.973684	10.72	0
-0.16888	2.88	0.01076	0.947368	10.76	0
-0.16884	2.88	0.0108	0.947368	10.8	0
-0.1688	2.88	0.01084	0.947368	10.84	0
-0.16876	2.88	0.01088	0.947368	10.88	0
-0.16872	2.92	0.01092	0.960526	10.92	0
-0.16868	2.88	0.01096	0.947368	10.96	0
-0.16864	2.84	0.011	0.934211	11	0
-0.1686	2.92	0.01104	0.960526	11.04	0
-0.16856	2.88	0.01108	0.947368	11.08	0
-0.16852	2.88	0.01112	0.947368	11.12	0
-0.16848	2.88	0.01116	0.947368	11.16	0
-0.16844	2.88	0.0112	0.947368	11.2	0
-0.1684	2.84	0.01124	0.934211	11.24	0
-0.16836	2.84	0.01128	0.934211	11.28	0
-0.16832	2.84	0.01132	0.934211	11.32	0
-0.16828	2.84	0.01136	0.934211	11.36	0
-0.16824	2.88	0.0114	0.947368	11.4	0
-0.1682	2.84	0.01144	0.934211	11.44	0
-0.16816	2.84	0.01148	0.934211	11.48	0
-0.16812	2.88	0.01152	0.947368	11.52	0
-0.16808	2.88	0.01156	0.947368	11.56	0
-0.16804	2.84	0.0116	0.934211	11.6	0
-0.168	2.84	0.01164	0.934211	11.64	0
-0.16796	2.84	0.01168	0.934211	11.68	0
-0.16792	2.88	0.01172	0.947368	11.72	0
-0.16788	2.88	0.01176	0.947368	11.76	0
-0.16784	2.88	0.0118	0.947368	11.8	0
-0.1678	2.84	0.01184	0.934211	11.84	0
-0.16776	2.84	0.01188	0.934211	11.88	0
-0.16772	2.88	0.01192	0.947368	11.92	0
-0.16768	2.88	0.01196	0.947368	11.96	0
-0.16764	2.92	0.012	0.960526	12	0
-0.1676	2.84	0.01204	0.934211	12.04	0
-0.16756	2.88	0.01208	0.947368	12.08	0
-0.16752	2.92	0.01212	0.960526	12.12	0
-0.16748	2.88	0.01216	0.947368	12.16	0
-0.16744	2.88	0.0122	0.947368	12.2	0
-0.1674	2.88	0.01224	0.947368	12.24	0
-0.16736	2.88	0.01228	0.947368	12.28	0
-0.16732	2.84	0.01232	0.934211	12.32	0
-0.16728	2.84	0.01236	0.934211	12.36	0
-0.16724	2.84	0.0124	0.934211	12.4	0
-0.1672	2.88	0.01244	0.947368	12.44	0
-0.16716	2.84	0.01248	0.934211	12.48	0
-0.16712	2.88	0.01252	0.947368	12.52	0
-0.16708	2.84	0.01256	0.934211	12.56	0
-0.16704	2.88	0.0126	0.947368	12.6	0
-0.167	2.84	0.01264	0.934211	12.64	0
-0.16696	2.88	0.01268	0.947368	12.68	0
-0.16692	2.84	0.01272	0.934211	12.72	0
-0.16688	2.92	0.01276	0.960526	12.76	0
-0.16684	2.88	0.0128	0.947368	12.8	0
-0.1668	2.92	0.01284	0.960526	12.84	0
-0.16676	2.84	0.01288	0.934211	12.88	0
-0.16672	2.88	0.01292	0.947368	12.92	0
-0.16668	2.88	0.01296	0.947368	12.96	0
-0.16664	2.84	0.013	0.934211	13	0
-0.1666	2.84	0.01304	0.934211	13.04	0
-0.16656	2.88	0.01308	0.947368	13.08	0
-0.16652	2.84	0.01312	0.934211	13.12	0
-0.16648	2.88	0.01316	0.947368	13.16	0
-0.16644	2.8	0.0132	0.921053	13.2	0
-0.1664	2.8	0.01324	0.921053	13.24	0
-0.16636	2.88	0.01328	0.947368	13.28	0
-0.16632	2.88	0.01332	0.947368	13.32	0
-0.16628	2.88	0.01336	0.947368	13.36	0
-0.16624	2.84	0.0134	0.934211	13.4	0
-0.1662	2.84	0.01344	0.934211	13.44	0
-0.16616	2.84	0.01348	0.934211	13.48	0
-0.16612	2.84	0.01352	0.934211	13.52	0
-0.16608	2.84	0.01356	0.934211	13.56	0
-0.16604	2.88	0.0136	0.947368	13.6	0
-0.166	2.88	0.01364	0.947368	13.64	0
-0.16596	2.88	0.01368	0.947368	13.68	0
-0.16592	2.88	0.01372	0.947368	13.72	0
-0.16588	2.84	0.01376	0.934211	13.76	0
-0.16584	2.84	0.0138	0.934211	13.8	0
-0.1658	2.88	0.01384	0.947368	13.84	0
-0.16576	2.84	0.01388	0.934211	13.88	0
-0.16572	2.84	0.01392	0.934211	13.92	0
-0.16568	2.84	0.01396	0.934211	13.96	0
-0.16564	2.88	0.014	0.947368	14	0
-0.1656	2.84	0.01404	0.934211	14.04	0
-0.16556	2.84	0.01408	0.934211	14.08	0
-0.16552	2.84	0.01412	0.934211	14.12	0
-0.16548	2.84	0.01416	0.934211	14.16	0
-0.16544	2.88	0.0142	0.947368	14.2	0
-0.1654	2.84	0.01424	0.934211	14.24	0
-0.16536	2.88	0.01428	0.947368	14.28	0
-0.16532	2.84	0.01432	0.934211	14.32	0
-0.16528	2.84	0.01436	0.934211	14.36	0
-0.16524	2.84	0.0144	0.934211	14.4	0
-0.1652	2.88	0.01444	0.947368	14.44	0
-0.16516	2.88	0.01448	0.947368	14.48	0
-0.16512	2.88	0.01452	0.947368	14.52	0
-0.16508	2.84	0.01456	0.934211	14.56	0
-0.16504	2.92	0.0146	0.960526	14.6	0
-0.165	2.88	0.01464	0.947368	14.64	0
-0.16496	2.92	0.01468	0.960526	14.68	0
-0.16492	2.88	0.01472	0.947368	14.72	0
-0.16488	2.84	0.01476	0.934211	14.76	0
-0.16484	2.88	0.0148	0.947368	14.8	0
-0.1648	2.84	0.01484	0.934211	14.84	0
-0.16476	2.88	0.01488	0.947368	14.88	0
-0.16472	2.88	0.01492	0.947368	14.92	0
-0.16468	2.8	0.01496	0.921053	14.96	0
-0.16464	2.8	0.015	0.921053	15	0
-0.1646	2.88	0.01504	0.947368	15.04	0
-0.16456	2.88	0.01508	0.947368	15.08	0
-0.16452	2.84	0.01512	0.934211	15.12	0
-0.16448	2.84	0.01516	0.934211	15.16	0
-0.16444	2.92	0.0152	0.960526	15.2	0
-0.1644	2.88	0.01524	0.947368	15.24	0
-0.16436	2.92	0.01528	0.960526	15.28	0
-0.16432	2.88	0.01532	0.947368	15.32	0
-0.16428	2.84	0.01536	0.934211	15.36	0
-0.16424	2.88	0.0154	0.947368	15.4	0
-0.1642	2.84	0.01544	0.934211	15.44	0
-0.16416	2.8	0.01548	0.921053	15.48	0
-0.16412	2.84	0.01552	0.934211	15.52	0
-0.16408	2.88	0.01556	0.947368	15.56	0
-0.16404	2.92	0.0156	0.960526	15.6	0
-0.164	2.84	0.01564	0.934211	15.64	0
-0.16396	2.84	0.01568	0.934211	15.68	0
-0.16392	2.88	0.01572	0.947368	15.72	0
-0.16388	2.84	0.01576	0.934211	15.76	0
-0.16384	2.84	0.0158	0.934211	15.8	0
-0.1638	2.84	0.01584	0.934211	15.84	0
-0.16376	2.88	0.01588	0.947368	15.88	0
-0.16372	2.84	0.01592	0.934211	15.92	0
-0.16368	2.84	0.01596	0.934211	15.96	0
-0.16364	2.88	0.016	0.947368	16	0
-0.1636	2.84	0.01604	0.934211	16.04	0
-0.16356	2.88	0.01608	0.947368	16.08	0
-0.16352	2.84	0.01612	0.934211	16.12	0
-0.16348	2.88	0.01616	0.947368	16.16	0
-0.16344	2.88	0.0162	0.947368	16.2	0
-0.1634	2.8	0.01624	0.921053	16.24	0
-0.16336	2.88	0.01628	0.947368	16.28	0
-0.16332	2.84	0.01632	0.934211	16.32	0
-0.16328	2.84	0.01636	0.934211	16.36	0
-0.16324	2.84	0.0164	0.934211	16.4	0
-0.1632	2.88	0.01644	0.947368	16.44	0
-0.16316	2.88	0.01648	0.947368	16.48	0
-0.16312	2.88	0.01652	0.947368	16.52	0
-0.16308	2.84	0.01656	0.934211	16.56	0
-0.16304	2.84	0.0166	0.934211	16.6	0
-0.163	2.88	0.01664	0.947368	16.64	0
-0.16296	2.88	0.01668	0.947368	16.68	0
-0.16292	2.84	0.01672	0.934211	16.72	0
-0.16288	2.84	0.01676	0.934211	16.76	0
-0.16284	2.84	0.0168	0.934211	16.8	0
-0.1628	2.8	0.01684	0.921053	16.84	0
-0.16276	2.84	0.01688	0.934211	16.88	0
-0.16272	2.84	0.01692	0.934211	16.92	0
-0.16268	2.88	0.01696	0.947368	16.96	0
-0.16264	2.84	0.017	0.934211	17	0
-0.1626	2.88	0.01704	0.947368	17.04	0
-0.16256	2.88	0.01708	0.947368	17.08	0
-0.16252	2.92	0.01712	0.960526	17.12	0
-0.16248	2.88	0.01716	0.947368	17.16	0
-0.16244	2.84	0.0172	0.934211	17.2	0
-0.1624	2.84	0.01724	0.934211	17.24	0
-0.16236	2.84	0.01728	0.934211	17.28	0
-0.16232	2.84	0.01732	0.934211	17.32	0
-0.16228	2.84	0.01736	0.934211	17.36	0
-0.16224	2.84	0.0174	0.934211	17.4	0
-0.1622	2.88	0.01744	0.947368	17.44	0
-0.16216	2.84	0.01748	0.934211	17.48	0
-0.16212	2.84	0.01752	0.934211	17.52	0
-0.16208	2.88	0.01756	0.947368	17.56	0
-0.16204	2.8	0.0176	0.921053	17.6	0
-0.162	2.8	0.01764	0.921053	17.64	0
-0.16196	2.84	0.01768	0.934211	17.68	0
-0.16192	2.8	0.01772	0.921053	17.72	0
-0.16188	2.84	0.01776	0.934211	17.76	0
-0.16184	2.88	0.0178	0.947368	17.8	0
-0.1618	2.88	0.01784	0.947368	17.84	0
-0.16176	2.88	0.01788	0.947368	17.88	0
-0.16172	2.84	0.01792	0.934211	17.92	0
-0.16168	2.88	0.01796	0.947368	17.96	0
-0.16164	2.84	0.018	0.934211	18	0
-0.1616	2.88	0.01804	0.947368	18.04	0
-0.16156	2.88	0.01808	0.947368	18.08	0
-0.16152	2.8	0.01812	0.921053	18.12	0
-0.16148	2.8	0.01816	0.921053	18.16	0
-0.16144	2.88	0.0182	0.947368	18.2	0
-0.1614	2.88	0.01824	0.947368	18.24	0
-0.16136	2.88	0.01828	0.947368	18.28	0
-0.16132	2.88	0.01832	0.947368	18.32	0
-0.16128	2.84	0.01836	0.934211	18.36	0
-0.16124	2.88	0.0184	0.947368	18.4	0
-0.1612	2.84	0.01844	0.934211	18.44	0
-0.16116	2.88	0.01848	0.947368	18.48	0
-0.16112	2.84	0.01852	0.934211	18.52	0
-0.16108	2.88	0.01856	0.947368	18.56	0
-0.16104	2.84	0.0186	0.934211	18.6	0
-0.161	2.88	0.01864	0.947368	18.64	0
-0.16096	2.84	0.01868	0.934211	18.68	0
-0.16092	2.84	0.01872	0.934211	18.72	0
-0.16088	2.84	0.01876	0.934211	18.76	0
-0.16084	2.88	0.0188	0.947368	18.8	0
-0.1608	2.84	0.01884	0.934211	18.84	0
-0.16076	2.84	0.01888	0.934211	18.88	0
-0.16072	2.84	0.01892	0.934211	18.92	0
-0.16068	2.84	0.01896	0.934211	18.96	0
-0.16064	2.88	0.019	0.947368	19	0
-0.1606	2.88	0.01904	0.947368	19.04	0
-0.16056	2.88	0.01908	0.947368	19.08	0
-0.16052	2.88	0.01912	0.947368	19.12	0
-0.16048	2.8	0.01916	0.921053	19.16	0
-0.16044	2.88	0.0192	0.947368	19.2	0
-0.1604	2.84	0.01924	0.934211	19.24	0
-0.16036	2.88	0.01928	0.947368	19.28	0
-0.16032	2.84	0.01932	0.934211	19.32	0
-0.16028	2.88	0.01936	0.947368	19.36	0
-0.16024	2.84	0.0194	0.934211	19.4	0
-0.1602	2.84	0.01944	0.934211	19.44	0
-0.16016	2.84	0.01948	0.934211	19.48	0
-0.16012	2.84	0.01952	0.934211	19.52	0
-0.16008	2.84	0.01956	0.934211	19.56	0
-0.16004	2.84	0.0196	0.934211	19.6	0
-0.16	2.88	0.01964	0.947368	19.64	0
-0.15996	2.84	0.01968	0.934211	19.68	0
-0.15992	2.84	0.01972	0.934211	19.72	0
-0.15988	2.84	0.01976	0.934211	19.76	0
-0.15984	2.88	0.0198	0.947368	19.8	0
-0.1598	2.88	0.01984	0.947368	19.84	0
-0.15976	2.88	0.01988	0.947368	19.88	0
-0.15972	2.84	0.01992	0.934211	19.92	0
-0.15968	2.88	0.01996	0.947368	19.96	0
-0.15964	2.84	0.02	0.934211	20	0
-0.1596	2.88	0.02004	0.947368	20.04	0
-0.15956	2.84	0.02008	0.934211	20.08	0
-0.15952	2.88	0.02012	0.947368	20.12	0
-0.15948	2.88	0.02016	0.947368	20.16	0
-0.15944	2.88	0.0202	0.947368	20.2	0
-0.1594	2.88	0.02024	0.947368	20.24	0
-0.15936	2.84	0.02028	0.934211	20.28	0
-0.15932	2.88	0.02032	0.947368	20.32	0
-0.15928	2.84	0.02036	0.934211	20.36	0
-0.15924	2.88	0.0204	0.947368	20.4	0
-0.1592	2.84	0.02044	0.934211	20.44	0
-0.15916	2.84	0.02048	0.934211	20.48	0
-0.15912	2.84	0.02052	0.934211	20.52	0
-0.15908	2.84	0.02056	0.934211	20.56	0
-0.15904	2.88	0.0206	0.947368	20.6	0
-0.159	2.88	0.02064	0.947368	20.64	0
-0.15896	2.84	0.02068	0.934211	20.68	0
-0.15892	2.84	0.02072	0.934211	20.72	0
-0.15888	2.84	0.02076	0.934211	20.76	0
-0.15884	2.88	0.0208	0.947368	20.8	0
-0.1588	2.88	0.02084	0.947368	20.84	0
-0.15876	2.84	0.02088	0.934211	20.88	0
-0.15872	2.88	0.02092	0.947368	20.92	0
-0.15868	2.84	0.02096	0.934211	20.96	0
-0.15864	2.88	0.021	0.947368	21	0
-0.1586	2.84	0.02104	0.934211	21.04	0
-0.15856	2.92	0.02108	0.960526	21.08	0
-0.15852	2.84	0.02112	0.934211	21.12	0
-0.15848	2.84	0.02116	0.934211	21.16	0
-0.15844	2.84	0.0212	0.934211	21.2	0
-0.1584	2.88	0.02124	0.947368	21.24	0
-0.15836	2.88	0.02128	0.947368	21.28	0
-0.15832	2.84	0.02132	0.934211	21.32	0
-0.15828	2.88	0.02136	0.947368	21.36	0
-0.15824	2.84	0.0214	0.934211	21.4	0
-0.1582	2.84	0.02144	0.934211	21.44	0
-0.15816	2.84	0.02148	0.934211	21.48	0
-0.15812	2.88	0.02152	0.947368	21.52	0
-0.15808	2.84	0.02156	0.934211	21.56	0
-0.15804	2.84	0.0216	0.934211	21.6	0
-0.158	2.84	0.02164	0.934211	21.64	0
-0.15796	2.88	0.02168	0.947368	21.68	0
-0.15792	2.84	0.02172	0.934211	21.72	0
-0.15788	2.88	0.02176	0.947368	21.76	0
-0.15784	2.84	0.0218	0.934211	21.8	0
-0.1578	2.84	0.02184	0.934211	21.84	0
-0.15776	2.84	0.02188	0.934211	21.88	0
-0.15772	2.88	0.02192	0.947368	21.92	0
-0.15768	2.8	0.02196	0.921053	21.96	0
-0.15764	2.84	0.022	0.934211	22	0
-0.1576	2.88	0.02204	0.947368	22.04	0
-0.15756	2.88	0.02208	0.947368	22.08	0
-0.15752	2.88	0.02212	0.947368	22.12	0
-0.15748	2.84	0.02216	0.934211	22.16	0
-0.15744	2.84	0.0222	0.934211	22.2	0
-0.1574	2.88	0.02224	0.947368	22.24	0
-0.15736	2.84	0.02228	0.934211	22.28	0
-0.15732	2.84	0.02232	0.934211	22.32	0
-0.15728	2.84	0.02236	0.934211	22.36	0
-0.15724	2.84	0.0224	0.934211	22.4	0
-0.1572	2.88	0.02244	0.947368	22.44	0
-0.15716	2.8	0.02248	0.921053	22.48	0
-0.15712	2.84	0.02252	0.934211	22.52	0
-0.15708	2.88	0.02256	0.947368	22.56	0
-0.15704	2.84	0.0226	0.934211	22.6	0
-0.157	2.84	0.02264	0.934211	22.64	0
-0.15696	2.88	0.02268	0.947368	22.68	0
-0.15692	2.88	0.02272	0.947368	22.72	0
-0.15688	2.88	0.02276	0.947368	22.76	0
-0.15684	2.8	0.0228	0.921053	22.8	0
-0.1568	2.84	0.02284	0.934211	22.84	0
-0.15676	2.84	0.02288	0.934211	22.88	0
-0.15672	2.88	0.02292	0.947368	22.92	0
-0.15668	2.88	0.02296	0.947368	22.96	0
-0.15664	2.84	0.023	0.934211	23	0
-0.1566	2.84	0.02304	0.934211	23.04	0
-0.15656	2.92	0.02308	0.960526	23.08	0
-0.15652	2.88	0.02312	0.947368	23.12	0
-0.15648	2.84	0.02316	0.934211	23.16	0
-0.15644	2.84	0.0232	0.934211	23.2	0
-0.1564	2.84	0.02324	0.934211	23.24	0
-0.15636	2.84	0.02328	0.934211	23.28	0
-0.15632	2.88	0.02332	0.947368	23.32	0
-0.15628	2.84	0.02336	0.934211	23.36	0
-0.15624	2.88	0.0234	0.947368	23.4	0
-0.1562	2.84	0.02344	0.934211	23.44	0
-0.15616	2.84	0.02348	0.934211	23.48	0
-0.15612	2.84	0.02352	0.934211	23.52	0
-0.15608	2.84	0.02356	0.934211	23.56	0
-0.15604	2.84	0.0236	0.934211	23.6	0
-0.156	2.88	0.02364	0.947368	23.64	0
-0.15596	2.88	0.02368	0.947368	23.68	0
-0.15592	2.88	0.02372	0.947368	23.72	0
-0.15588	2.84	0.02376	0.934211	23.76	0
-0.15584	2.88	0.0238	0.947368	23.8	0
-0.1558	2.84	0.02384	0.934211	23.84	0
-0.15576	2.84	0.02388	0.934211	23.88	0
-0.15572	2.88	0.02392	0.947368	23.92	0
-0.15568	2.84	0.02396	0.934211	23.96	0
-0.15564	2.84	0.024	0.934211	24	0
-0.1556	2.84	0.02404	0.934211	24.04	0
-0.15556	2.8	0.02408	0.921053	24.08	0
-0.15552	2.88	0.02412	0.947368	24.12	0
-0.15548	2.88	0.02416	0.947368	24.16	0
-0.15544	2.88	0.0242	0.947368	24.2	0
-0.1554	2.84	0.02424	0.934211	24.24	0
-0.15536	2.84	0.02428	0.934211	24.28	0
-0.15532	2.84	0.02432	0.934211	24.32	0
-0.15528	2.88	0.02436	0.947368	24.36	0
-0.15524	2.88	0.0244	0.947368	24.4	0
-0.1552	2.84	0.02444	0.934211	24.44	0
-0.15516	2.88	0.02448	0.947368	24.48	0
-0.15512	2.88	0.02452	0.947368	24.52	0
-0.15508	2.88	0.02456	0.947368	24.56	0
-0.15504	2.88	0.0246	0.947368	24.6	0
-0.155	2.88	0.02464	0.947368	24.64	0
-0.15496	2.84	0.02468	0.934211	24.68	0
-0.15492	2.84	0.02472	0.934211	24.72	0
-0.15488	2.84	0.02476	0.934211	24.76	0
-0.15484	2.88	0.0248	0.947368	24.8	0
-0.1548	2.84	0.02484	0.934211	24.84	0
-0.15476	2.84	0.02488	0.934211	24.88	0
-0.15472	2.88	0.02492	0.947368	24.92	0
-0.15468	2.88	0.02496	0.947368	24.96	0
-0.15464	2.88	0.025	0.947368	25	0
-0.1546	2.84	0.02504	0.934211	25.04	0
-0.15456	2.84	0.02508	0.934211	25.08	0
-0.15452	2.84	0.02512	0.934211	25.12	0
-0.15448	2.88	0.02516	0.947368	25.16	0
-0.15444	2.84	0.0252	0.934211	25.2	0
-0.1544	2.88	0.02524	0.947368	25.24	0
-0.15436	2.8	0.02528	0.921053	25.28	0
-0.15432	2.88	0.02532	0.947368	25.32	0
-0.15428	2.84	0.02536	0.934211	25.36	0
-0.15424	2.84	0.0254	0.934211	25.4	0
-0.1542	2.88	0.02544	0.947368	25.44	0
-0.15416	2.88	0.02548	0.947368	25.48	0
-0.15412	2.84	0.02552	0.934211	25.52	0
-0.15408	2.84	0.02556	0.934211	25.56	0
-0.15404	2.84	0.0256	0.934211	25.6	0
-0.154	2.84	0.02564	0.934211	25.64	0
-0.15396	2.84	0.02568	0.934211	25.68	0
-0.15392	2.8	0.02572	0.921053	25.72	0
-0.15388	2.84	0.02576	0.934211	25.76	0
-0.15384	2.88	0.0258	0.947368	25.8	0
-0.1538	2.88	0.02584	0.947368	25.84	0
-0.15376	2.84	0.02588	0.934211	25.88	0
-0.15372	2.84	0.02592	0.934211	25.92	0
-0.15368	2.8	0.02596	0.921053	25.96	0
-0.15364	2.84	0.026	0.934211	26	0
-0.1536	2.88	0.02604	0.947368	26.04	0
-0.15356	2.84	0.02608	0.934211	26.08	0
-0.15352	2.92	0.02612	0.960526	26.12	0
-0.15348	2.84	0.02616	0.934211	26.16	0
-0.15344	2.88	0.0262	0.947368	26.2	0
-0.1534	2.84	0.02624	0.934211	26.24	0
-0.15336	2.8	0.02628	0.921053	26.28	0
-0.15332	2.88	0.02632	0.947368	26.32	0
-0.15328	2.84	0.02636	0.934211	26.36	0
-0.15324	2.84	0.0264	0.934211	26.4	0
-0.1532	2.84	0.02644	0.934211	26.44	0
-0.15316	2.88	0.02648	0.947368	26.48	0
-0.15312	2.88	0.02652	0.947368	26.52	0
-0.15308	2.84	0.02656	0.934211	26.56	0
-0.15304	2.84	0.0266	0.934211	26.6	0
-0.153	2.88	0.02664	0.947368	26.64	0
-0.15296	2.84	0.02668	0.934211	26.68	0
-0.15292	2.84	0.02672	0.934211	26.72	0
-0.15288	2.84	0.02676	0.934211	26.76	0
-0.15284	2.84	0.0268	0.934211	26.8	0
-0.1528	2.88	0.02684	0.947368	26.84	0
-0.15276	2.84	0.02688	0.934211	26.88	0
-0.15272	2.88	0.02692	0.947368	26.92	0
-0.15268	2.88	0.02696	0.947368	26.96	0
-0.15264	2.88	0.027	0.947368	27	0
-0.1526	2.84	0.02704	0.934211	27.04	0
-0.15256	2.84	0.02708	0.934211	27.08	0
-0.15252	2.84	0.02712	0.934211	27.12	0
-0.15248	2.84	0.02716	0.934211	27.16	0
-0.15244	2.84	0.0272	0.934211	27.2	0
-0.1524	2.84	0.02724	0.934211	27.24	0
-0.15236	2.84	0.02728	0.934211	27.28	0
-0.15232	2.84	0.02732	0.934211	27.32	0
-0.15228	2.88	0.02736	0.947368	27.36	0
-0.15224	2.84	0.0274	0.934211	27.4	0
-0.1522	2.84	0.02744	0.934211	27.44	0
-0.15216	2.84	0.02748	0.934211	27.48	0
-0.15212	2.84	0.02752	0.934211	27.52	0
-0.15208	2.88	0.02756	0.947368	27.56	0
-0.15204	2.88	0.0276	0.947368	27.6	0
-0.152	2.84	0.02764	0.934211	27.64	0
-0.15196	2.88	0.02768	0.947368	27.68	0
-0.15192	2.88	0.02772	0.947368	27.72	0
-0.15188	2.84	0.02776	0.934211	27.76	0
-0.15184	2.84	0.0278	0.934211	27.8	0
-0.1518	2.88	0.02784	0.947368	27.84	0
-0.15176	2.84	0.02788	0.934211	27.88	0
-0.15172	2.84	0.02792	0.934211	27.92	0
-0.15168	2.88	0.02796	0.947368	27.96	0
-0.15164	2.84	0.028	0.934211	28	0
-0.1516	2.88	0.02804	0.947368	28.04	0
-0.15156	2.84	0.02808	0.934211	28.08	0
-0.15152	2.88	0.02812	0.947368	28.12	0
-0.15148	2.84	0.02816	0.934211	28.16	0
-0.15144	2.84	0.0282	0.934211	28.2	0
-0.1514	2.8	0.02824	0.921053	28.24	0
-0.15136	2.88	0.02828	0.947368	28.28	0
-0.15132	2.88	0.02832	0.947368	28.32	0
-0.15128	2.8	0.02836	0.921053	28.36	0
-0.15124	2.84	0.0284	0.934211	28.4	0
-0.1512	2.84	0.02844	0.934211	28.44	0
-0.15116	2.88	0.02848	0.947368	28.48	0
-0.15112	2.84	0.02852	0.934211	28.52	0
-0.15108	2.84	0.02856	0.934211	28.56	0
-0.15104	2.88	0.0286	0.947368	28.6	0
-0.151	2.88	0.02864	0.947368	28.64	0
-0.15096	2.92	0.02868	0.960526	28.68	0
-0.15092	2.84	0.02872	0.934211	28.72	0
-0.15088	2.84	0.02876	0.934211	28.76	0
-0.15084	2.88	0.0288	0.947368	28.8	0
-0.1508	2.84	0.02884	0.934211	28.84	0
-0.15076	2.84	0.02888	0.934211	28.88	0
-0.15072	2.88	0.02892	0.947368	28.92	0
-0.15068	2.84	0.02896	0.934211	28.96	0
-0.15064	2.84	0.029	0.934211	29	0
-0.1506	2.88	0.02904	0.947368	29.04	0
-0.15056	2.84	0.02908	0.934211	29.08	0
-0.15052	2.84	0.02912	0.934211	29.12	0
-0.15048	2.84	0.02916	0.934211	29.16	0
-0.15044	2.84	0.0292	0.934211	29.2	0
-0.1504	2.84	0.02924	0.934211	29.24	0
-0.15036	2.84	0.02928	0.934211	29.28	0
-0.15032	2.88	0.02932	0.947368	29.32	0
-0.15028	2.84	0.02936	0.934211	29.36	0
-0.15024	2.88	0.0294	0.947368	29.4	0
-0.1502	2.84	0.02944	0.934211	29.44	0
-0.15016	2.84	0.02948	0.934211	29.48	0
-0.15012	2.84	0.02952	0.934211	29.52	0
-0.15008	2.84	0.02956	0.934211	29.56	0
-0.15004	2.88	0.0296	0.947368	29.6	0
-0.15	2.84	0.02964	0.934211	29.64	0
-0.14996	2.88	0.02968	0.947368	29.68	0
-0.14992	2.88	0.02972	0.947368	29.72	0
-0.14988	2.88	0.02976	0.947368	29.76	0
-0.14984	2.84	0.0298	0.934211	29.8	0
-0.1498	2.84	0.02984	0.934211	29.84	0
-0.14976	2.84	0.02988	0.934211	29.88	0
-0.14972	2.84	0.02992	0.934211	29.92	0
-0.14968	2.88	0.02996	0.947368	29.96	0
-0.14964	2.84	0.03	0.934211	30	0
-0.1496	2.84	0.03004	0.934211	30.04	0
-0.14956	2.88	0.03008	0.947368	30.08	0
-0.14952	2.88	0.03012	0.947368	30.12	0
-0.14948	2.84	0.03016	0.934211	30.16	0
-0.14944	2.84	0.0302	0.934211	30.2	0
-0.1494	2.8	0.03024	0.921053	30.24	0
-0.14936	2.84	0.03028	0.934211	30.28	0
-0.14932	2.88	0.03032	0.947368	30.32	0
-0.14928	2.84	0.03036	0.934211	30.36	0
-0.14924	2.84	0.0304	0.934211	30.4	0
-0.1492	2.8	0.03044	0.921053	30.44	0
-0.14916	2.84	0.03048	0.934211	30.48	0
-0.14912	2.88	0.03052	0.947368	30.52	0
-0.14908	2.84	0.03056	0.934211	30.56	0
-0.14904	2.88	0.0306	0.947368	30.6	0
-0.149	2.84	0.03064	0.934211	30.64	0
-0.14896	2.88	0.03068	0.947368	30.68	0
-0.14892	2.84	0.03072	0.934211	30.72	0
-0.14888	2.84	0.03076	0.934211	30.76	0
-0.14884	2.84	0.0308	0.934211	30.8	0
-0.1488	2.88	0.03084	0.947368	30.84	0
-0.14876	2.88	0.03088	0.947368	30.88	0
-0.14872	2.84	0.03092	0.934211	30.92	0
-0.14868	2.84	0.03096	0.934211	30.96	0
-0.14864	2.84	0.031	0.934211	31	0
-0.1486	2.84	0.03104	0.934211	31.04	0
-0.14856	2.84	0.03108	0.934211	31.08	0
-0.14852	2.84	0.03112	0.934211	31.12	0
-0.14848	2.84	0.03116	0.934211	31.16	0
-0.14844	2.84	0.0312	0.934211	31.2	0
-0.1484	2.88	0.03124	0.947368	31.24	0
-0.14836	2.84	0.03128	0.934211	31.28	0
-0.14832	2.88	0.03132	0.947368	31.32	0
-0.14828	2.88	0.03136	0.947368	31.36	0
-0.14824	2.84	0.0314	0.934211	31.4	0
-0.1482	2.84	0.03144	0.934211	31.44	0
-0.14816	2.88	0.03148	0.947368	31.48	0
-0.14812	2.88	0.03152	0.947368	31.52	0
-0.14808	2.88	0.03156	0.947368	31.56	0
-0.14804	2.88	0.0316	0.947368	31.6	0
-0.148	2.84	0.03164	0.934211	31.64	0
-0.14796	2.88	0.03168	0.947368	31.68	0
-0.14792	2.88	0.03172	0.947368	31.72	0
-0.14788	2.84	0.03176	0.934211	31.76	0
-0.14784	2.8	0.0318	0.921053	31.8	0
-0.1478	2.84	0.03184	0.934211	31.84	0
-0.14776	2.84	0.03188	0.934211	31.88	0
-0.14772	2.88	0.03192	0.947368	31.92	0
-0.14768	2.88	0.03196	0.947368	31.96	0
-0.14764	2.84	0.032	0.934211	32	0
-0.1476	2.84	0.03204	0.934211	32.04	0
-0.14756	2.84	0.03208	0.934211	32.08	0
-0.14752	2.84	0.03212	0.934211	32.12	0
-0.14748	2.88	0.03216	0.947368	32.16	0
-0.14744	2.88	0.0322	0.947368	32.2	0
-0.1474	2.8	0.03224	0.921053	32.24	0
-0.14736	2.84	0.03228	0.934211	32.28	0
-0.14732	2.84	0.03232	0.934211	32.32	0
-0.14728	2.84	0.03236	0.934211	32.36	0
-0.14724	2.84	0.0324	0.934211	32.4	0
-0.1472	2.88	0.03244	0.947368	32.44	0
-0.14716	2.84	0.03248	0.934211	32.48	0
-0.14712	2.84	0.03252	0.934211	32.52	0
-0.14708	2.88	0.03256	0.947368	32.56	0
-0.14704	2.84	0.0326	0.934211	32.6	0
-0.147	2.84	0.03264	0.934211	32.64	0
-0.14696	2.88	0.03268	0.947368	32.68	0
-0.14692	2.88	0.03272	0.947368	32.72	0
-0.14688	2.84	0.03276	0.934211	32.76	0
-0.14684	2.84	0.0328	0.934211	32.8	0
-0.1468	2.84	0.03284	0.934211	32.84	0
-0.14676	2.88	0.03288	0.947368	32.88	0
-0.14672	2.88	0.03292	0.947368	32.92	0
-0.14668	2.84	0.03296	0.934211	32.96	0
-0.14664	2.88	0.033	0.947368	33	0
-0.1466	2.84	0.03304	0.934211	33.04	0
-0.14656	2.84	0.03308	0.934211	33.08	0
-0.14652	2.88	0.03312	0.947368	33.12	0
-0.14648	2.88	0.03316	0.947368	33.16	0
-0.14644	2.84	0.0332	0.934211	33.2	0
-0.1464	2.84	0.03324	0.934211	33.24	0
-0.14636	2.88	0.03328	0.947368	33.28	0
-0.14632	2.88	0.03332	0.947368	33.32	0
-0.14628	2.88	0.03336	0.947368	33.36	0
-0.14624	2.84	0.0334	0.934211	33.4	0
-0.1462	2.84	0.03344	0.934211	33.44	0
-0.14616	2.8	0.03348	0.921053	33.48	0
-0.14612	2.84	0.03352	0.934211	33.52	0
-0.14608	2.84	0.03356	0.934211	33.56	0
-0.14604	2.88	0.0336	0.947368	33.6	0
-0.146	2.84	0.03364	0.934211	33.64	0
-0.14596	2.84	0.03368	0.934211	33.68	0
-0.14592	2.84	0.03372	0.934211	33.72	0
-0.14588	2.84	0.03376	0.934211	33.76	0
-0.14584	2.84	0.0338	0.934211	33.8	0
-0.1458	2.84	0.03384	0.934211	33.84	0
-0.14576	2.84	0.03388	0.934211	33.88	0
-0.14572	2.84	0.03392	0.934211	33.92	0
-0.14568	2.84	0.03396	0.934211	33.96	0
-0.14564	2.84	0.034	0.934211	34	0
-0.1456	2.88	0.03404	0.947368	34.04	0
-0.14556	2.84	0.03408	0.934211	34.08	0
-0.14552	2.84	0.03412	0.934211	34.12	0
-0.14548	2.88	0.03416	0.947368	34.16	0
-0.14544	2.84	0.0342	0.934211	34.2	0
-0.1454	2.88	0.03424	0.947368	34.24	0
-0.14536	2.84	0.03428	0.934211	34.28	0
-0.14532	2.88	0.03432	0.947368	34.32	0
-0.14528	2.84	0.03436	0.934211	34.36	0
-0.14524	2.88	0.0344	0.947368	34.4	0
-0.1452	2.84	0.03444	0.934211	34.44	0
-0.14516	2.84	0.03448	0.934211	34.48	0
-0.14512	2.84	0.03452	0.934211	34.52	0
-0.14508	2.84	0.03456	0.934211	34.56	0
-0.14504	2.84	0.0346	0.934211	34.6	0
-0.145	2.8	0.03464	0.921053	34.64	0
-0.14496	2.88	0.03468	0.947368	34.68	0
-0.14492	2.84	0.03472	0.934211	34.72	0
-0.14488	2.84	0.03476	0.934211	34.76	0
-0.14484	2.84	0.0348	0.934211	34.8	0
-0.1448	2.84	0.03484	0.934211	34.84	0
-0.14476	2.8	0.03488	0.921053	34.88	0
-0.14472	2.88	0.03492	0.947368	34.92	0
-0.14468	2.88	0.03496	0.947368	34.96	0
-0.14464	2.8	0.035	0.921053	35	0
-0.1446	2.84	0.03504	0.934211	35.04	0
-0.14456	2.8	0.03508	0.921053	35.08	0
-0.14452	2.84	0.03512	0.934211	35.12	0
-0.14448	2.84	0.03516	0.934211	35.16	0
-0.14444	2.84	0.0352	0.934211	35.2	0
-0.1444	2.84	0.03524	0.934211	35.24	0
-0.14436	2.84	0.03528	0.934211	35.28	0
-0.14432	2.88	0.03532	0.947368	35.32	0
-0.14428	2.8	0.03536	0.921053	35.36	0
-0.14424	2.84	0.0354	0.934211	35.4	0
-0.1442	2.84	0.03544	0.934211	35.44	0
-0.14416	2.8	0.03548	0.921053	35.48	0
-0.14412	2.84	0.03552	0.934211	35.52	0
-0.14408	2.84	0.03556	0.934211	35.56	0
-0.14404	2.8	0.0356	0.921053	35.6	0
-0.144	2.84	0.03564	0.934211	35.64	0
-0.14396	2.88	0.03568	0.947368	35.68	0
-0.14392	2.88	0.03572	0.947368	35.72	0
-0.14388	2.84	0.03576	0.934211	35.76	0
-0.14384	2.84	0.0358	0.934211	35.8	0
-0.1438	2.88	0.03584	0.947368	35.84	0
-0.14376	2.88	0.03588	0.947368	35.88	0
-0.14372	2.88	0.03592	0.947368	35.92	0
-0.14368	2.88	0.03596	0.947368	35.96	0
-0.14364	2.88	0.036	0.947368	36	0
-0.1436	2.84	0.03604	0.934211	36.04	0
-0.14356	2.84	0.03608	0.934211	36.08	0
-0.14352	2.88	0.03612	0.947368	36.12	0
-0.14348	2.84	0.03616	0.934211	36.16	0
-0.14344	2.84	0.0362	0.934211	36.2	0
-0.1434	2.88	0.03624	0.947368	36.24	0
-0.14336	2.84	0.03628	0.934211	36.28	0
-0.14332	2.84	0.03632	0.934211	36.32	0
-0.14328	2.84	0.03636	0.934211	36.36	0
-0.14324	2.84	0.0364	0.934211	36.4	0
-0.1432	2.88	0.03644	0.947368	36.44	0
-0.14316	2.88	0.03648	0.947368	36.48	0
-0.14312	2.84	0.03652	0.934211	36.52	0
-0.14308	2.84	0.03656	0.934211	36.56	0
-0.14304	2.84	0.0366	0.934211	36.6	0
-0.143	2.84	0.03664	0.934211	36.64	0
-0.14296	2.8	0.03668	0.921053	36.68	0
-0.14292	2.84	0.03672	0.934211	36.72	0
-0.14288	2.88	0.03676	0.947368	36.76	0
-0.14284	2.88	0.0368	0.947368	36.8	0
-0.1428	2.84	0.03684	0.934211	36.84	0
-0.14276	2.84	0.03688	0.934211	36.88	0
-0.14272	2.8	0.03692	0.921053	36.92	0
-0.14268	2.84	0.03696	0.934211	36.96	0
-0.14264	2.84	0.037	0.934211	37	0
-0.1426	2.8	0.03704	0.921053	37.04	0
-0.14256	2.84	0.03708	0.934211	37.08	0
-0.14252	2.84	0.03712	0.934211	37.12	0
-0.14248	2.84	0.03716	0.934211	37.16	0
-0.14244	2.84	0.0372	0.934211	37.2	0
-0.1424	2.88	0.03724	0.947368	37.24	0
-0.14236	2.84	0.03728	0.934211	37.28	0
-0.14232	2.84	0.03732	0.934211	37.32	0
-0.14228	2.88	0.03736	0.947368	37.36	0
-0.14224	2.8	0.0374	0.921053	37.4	0
-0.1422	2.84	0.03744	0.934211	37.44	0
-0.14216	2.88	0.03748	0.947368	37.48	0
-0.14212	2.88	0.03752	0.947368	37.52	0
-0.14208	2.84	0.03756	0.934211	37.56	0
-0.14204	2.84	0.0376	0.934211	37.6	0
-0.142	2.84	0.03764	0.934211	37.64	0
-0.14196	2.84	0.03768	0.934211	37.68	0
-0.14192	2.8	0.03772	0.921053	37.72	0
-0.14188	2.84	0.03776	0.934211	37.76	0
-0.14184	2.88	0.0378	0.947368	37.8	0
-0.1418	2.84	0.03784	0.934211	37.84	0
-0.14176	2.88	0.03788	0.947368	37.88	0
-0.14172	2.84	0.03792	0.934211	37.92	0
-0.14168	2.88	0.03796	0.947368	37.96	0
-0.14164	2.88	0.038	0.947368	38	0
-0.1416	2.84	0.03804	0.934211	38.04	0
-0.14156	2.84	0.03808	0.934211	38.08	0
-0.14152	2.84	0.03812	0.934211	38.12	0
-0.14148	2.84	0.03816	0.934211	38.16	0
-0.14144	2.88	0.0382	0.947368	38.2	0
-0.1414	2.84	0.03824	0.934211	38.24	0
-0.14136	2.84	0.03828	0.934211	38.28	0
-0.14132	2.84	0.03832	0.934211	38.32	0
-0.14128	2.8	0.03836	0.921053	38.36	0
-0.14124	2.84	0.0384	0.934211	38.4	0
-0.1412	2.8	0.03844	0.921053	38.44	0
-0.14116	2.84	0.03848	0.934211	38.48	0
-0.14112	2.84	0.03852	0.934211	38.52	0
-0.14108	2.88	0.03856	0.947368	38.56	0
-0.14104	2.88	0.0386	0.947368	38.6	0
-0.141	2.84	0.03864	0.934211	38.64	0
-0.14096	2.88	0.03868	0.947368	38.68	0
-0.14092	2.84	0.03872	0.934211	38.72	0
-0.14088	2.88	0.03876	0.947368	38.76	0
-0.14084	2.84	0.0388	0.934211	38.8	0
-0.1408	2.84	0.03884	0.934211	38.84	0
-0.14076	2.84	0.03888	0.934211	38.88	0
-0.14072	2.8	0.03892	0.921053	38.92	0
-0.14068	2.88	0.03896	0.947368	38.96	0
-0.14064	2.84	0.039	0.934211	39	0
-0.1406	2.84	0.03904	0.934211	39.04	0
-0.14056	2.84	0.03908	0.934211	39.08	0
-0.14052	2.88	0.03912	0.947368	39.12	0
-0.14048	2.88	0.03916	0.947368	39.16	0
-0.14044	2.88	0.0392	0.947368	39.2	0
-0.1404	2.84	0.03924	0.934211	39.24	0
-0.14036	2.88	0.03928	0.947368	39.28	0
-0.14032	2.84	0.03932	0.934211	39.32	0
-0.14028	2.84	0.03936	0.934211	39.36	0
-0.14024	2.84	0.0394	0.934211	39.4	0
-0.1402	2.84	0.03944	0.934211	39.44	0
-0.14016	2.84	0.03948	0.934211	39.48	0
-0.14012	2.88	0.03952	0.947368	39.52	0
-0.14008	2.88	0.03956	0.947368	39.56	0
-0.14004	2.88	0.0396	0.947368	39.6	0
-0.14	2.84	0.03964	0.934211	39.64	0
-0.13996	2.84	0.03968	0.934211	39.68	0
-0.13992	2.84	0.03972	0.934211	39.72	0
-0.13988	2.88	0.03976	0.947368	39.76	0
-0.13984	2.88	0.0398	0.947368	39.8	0
-0.1398	2.8	0.03984	0.921053	39.84	0
-0.13976	2.84	0.03988	0.934211	39.88	0
-0.13972	2.88	0.03992	0.947368	39.92	0
-0.13968	2.84	0.03996	0.934211	39.96	0
-0.13964	3	0.04	0.986842	40	1
	3	0.04004	0.986842	40.04	1
	3	0.04008	0.986842	40.08	1
	2.96	0.04012	0.973684	40.12	1
	2.96	0.04016	0.973684	40.16	1
	2.96	0.0402	0.973684	40.2	1
	3	0.04024	0.986842	40.24	1
	2.96	0.04028	0.973684	40.28	1
	3	0.04032	0.986842	40.32	1
	3.04	0.04036	1	40.36	1
	3	0.0404	0.986842	40.4	1
	2.96	0.04044	0.973684	40.44	1
	3.04	0.04048	1	40.48	1
	2.96	0.04052	0.973684	40.52	1
	3	0.04056	0.986842	40.56	1
	3.04	0.0406	1	40.6	1
	3	0.04064	0.986842	40.64	1
	3	0.04068	0.986842	40.68	1
	2.96	0.04072	0.973684	40.72	1
	3	0.04076	0.986842	40.76	1
	3	0.0408	0.986842	40.8	1
	3	0.04084	0.986842	40.84	1
	3	0.04088	0.986842	40.88	1
	2.96	0.04092	0.973684	40.92	1
	2.96	0.04096	0.973684	40.96	1
	2.96	0.041	0.973684	41	1
	2.96	0.04104	0.973684	41.04	1
	3	0.04108	0.986842	41.08	1
	3.04	0.04112	1	41.12	1
	3	0.04116	0.986842	41.16	1
	3	0.0412	0.986842	41.2	1
	3	0.04124	0.986842	41.24	1
	3	0.04128	0.986842	41.28	1
	3	0.04132	0.986842	41.32	1
	2.96	0.04136	0.973684	41.36	1
	3	0.0414	0.986842	41.4	1
	2.96	0.04144	0.973684	41.44	1
	3	0.04148	0.986842	41.48	1
	3	0.04152	0.986842	41.52	1
	3.04	0.04156	1	41.56	1
	3	0.0416	0.986842	41.6	1
	3	0.04164	0.986842	41.64	1
	3	0.04168	0.986842	41.68	1
	2.96	0.04172	0.973684	41.72	1
	3	0.04176	0.986842	41.76	1
	2.96	0.0418	0.973684	41.8	1
	2.96	0.04184	0.973684	41.84	1
	3	0.04188	0.986842	41.88	1
	3.04	0.04192	1	41.92	1
	3.04	0.04196	1	41.96	1
	3.04	0.042	1	42	1
	2.96	0.04204	0.973684	42.04	1
	3.04	0.04208	1	42.08	1
	2.96	0.04212	0.973684	42.12	1
	3	0.04216	0.986842	42.16	1
	2.96	0.0422	0.973684	42.2	1
	3	0.04224	0.986842	42.24	1
	3	0.04228	0.986842	42.28	1
	2.96	0.04232	0.973684	42.32	1
	3	0.04236	0.986842	42.36	1
	2.96	0.0424	0.973684	42.4	1
	2.96	0.04244	0.973684	42.44	1
	3	0.04248	0.986842	42.48	1
	2.96	0.04252	0.973684	42.52	1
	3	0.04256	0.986842	42.56	1
	3	0.0426	0.986842	42.6	1
	3	0.04264	0.986842	42.64	1
	3.04	0.04268	1	42.68	1
	3	0.04272	0.986842	42.72	1
	2.96	0.04276	0.973684	42.76	1
	3	0.0428	0.986842	42.8	1
	3	0.04284	0.986842	42.84	1
	2.96	0.04288	0.973684	42.88	1
	2.96	0.04292	0.973684	42.92	1
	3	0.04296	0.986842	42.96	1
	3	0.043	0.986842	43	1
	3	0.04304	0.986842	43.04	1
	2.96	0.04308	0.973684	43.08	1
	2.96	0.04312	0.973684	43.12	1
	2.96	0.04316	0.973684	43.16	1
	2.96	0.0432	0.973684	43.2	1
	3	0.04324	0.986842	43.24	1
	3	0.04328	0.986842	43.28	1
	3	0.04332	0.986842	43.32	1
	3	0.04336	0.986842	43.36	1
	3	0.0434	0.986842	43.4	1
	3.04	0.04344	1	43.44	1
	2.96	0.04348	0.973684	43.48	1
	3.04	0.04352	1	43.52	1
	3.04	0.04356	1	43.56	1
	2.96	0.0436	0.973684	43.6	1
	2.96	0.04364	0.973684	43.64	1
	2.96	0.04368	0.973684	43.68	1
	3	0.04372	0.986842	43.72	1
	3	0.04376	0.986842	43.76	1
	3	0.0438	0.986842	43.8	1
	3	0.04384	0.986842	43.84	1
	3	0.04388	0.986842	43.88	1
	3	0.04392	0.986842	43.92	1
	3	0.04396	0.986842	43.96	1
	2.96	0.044	0.973684	44	1
	2.96	0.04404	0.973684	44.04	1
	3	0.04408	0.986842	44.08	1
	3	0.04412	0.986842	44.12	1
	3	0.04416	0.986842	44.16	1
	3	0.0442	0.986842	44.2	1
	3	0.04424	0.986842	44.24	1
	3.04	0.04428	1	44.28	1
	2.96	0.04432	0.973684	44.32	1
	2.96	0.04436	0.973684	44.36	1
	3	0.0444	0.986842	44.4	1
	2.96	0.04444	0.973684	44.44	1
	3	0.04448	0.986842	44.48	1
	3	0.04452	0.986842	44.52	1
	3	0.04456	0.986842	44.56	1
	3	0.0446	0.986842	44.6	1
	3	0.04464	0.986842	44.64	1
	2.96	0.04468	0.973684	44.68	1
	2.96	0.04472	0.973684	44.72	1
	3	0.04476	0.986842	44.76	1
	3	0.0448	0.986842	44.8	1
	3.04	0.04484	1	44.84	1
	2.96	0.04488	0.973684	44.88	1
	3.04	0.04492	1	44.92	1
	3	0.04496	0.986842	44.96	1
	3.04	0.045	1	45	1
	3	0.04504	0.986842	45.04	1
	3	0.04508	0.986842	45.08	1
	3	0.04512	0.986842	45.12	1
	3	0.04516	0.986842	45.16	1
	3	0.0452	0.986842	45.2	1
	2.96	0.04524	0.973684	45.24	1
	3	0.04528	0.986842	45.28	1
	3	0.04532	0.986842	45.32	1
	3.04	0.04536	1	45.36	1
	3	0.0454	0.986842	45.4	1
	3	0.04544	0.986842	45.44	1
	3	0.04548	0.986842	45.48	1
	3	0.04552	0.986842	45.52	1
	3	0.04556	0.986842	45.56	1
	3	0.0456	0.986842	45.6	1
	2.96	0.04564	0.973684	45.64	1
	3	0.04568	0.986842	45.68	1
	2.96	0.04572	0.973684	45.72	1
	3	0.04576	0.986842	45.76	1
	3	0.0458	0.986842	45.8	1
	3	0.04584	0.986842	45.84	1
	2.96	0.04588	0.973684	45.88	1
	3	0.04592	0.986842	45.92	1
	3	0.04596	0.986842	45.96	1
	2.96	0.046	0.973684	46	1
	3	0.04604	0.986842	46.04	1
	3.04	0.04608	1	46.08	1
	3	0.04612	0.986842	46.12	1
	3.04	0.04616	1	46.16	1
	3	0.0462	0.986842	46.2	1
	2.96	0.04624	0.973684	46.24	1
	3	0.04628	0.986842	46.28	1
	3	0.04632	0.986842	46.32	1
	3.04	0.04636	1	46.36	1
	2.96	0.0464	0.973684	46.4	1
	2.96	0.04644	0.973684	46.44	1
	3	0.04648	0.986842	46.48	1
	3	0.04652	0.986842	46.52	1
	3	0.04656	0.986842	46.56	1
	3	0.0466	0.986842	46.6	1
	2.96	0.04664	0.973684	46.64	1
	3.04	0.04668	1	46.68	1
	2.96	0.04672	0.973684	46.72	1
	3	0.04676	0.986842	46.76	1
	2.96	0.0468	0.973684	46.8	1
	3	0.04684	0.986842	46.84	1
	3	0.04688	0.986842	46.88	1
	3	0.04692	0.986842	46.92	1
	3	0.04696	0.986842	46.96	1
	2.96	0.047	0.973684	47	1
	3	0.04704	0.986842	47.04	1
	3	0.04708	0.986842	47.08	1
	2.96	0.04712	0.973684	47.12	1
	3.04	0.04716	1	47.16	1
	2.96	0.0472	0.973684	47.2	1
	3.04	0.04724	1	47.24	1
	3.04	0.04728	1	47.28	1
	3.04	0.04732	1	47.32	1
	3	0.04736	0.986842	47.36	1
	3.04	0.0474	1	47.4	1
	3	0.04744	0.986842	47.44	1
	2.96	0.04748	0.973684	47.48	1
	2.96	0.04752	0.973684	47.52	1
	2.96	0.04756	0.973684	47.56	1
	3	0.0476	0.986842	47.6	1
	3	0.04764	0.986842	47.64	1
	3	0.04768	0.986842	47.68	1
	3	0.04772	0.986842	47.72	1
	3	0.04776	0.986842	47.76	1
	3	0.0478	0.986842	47.8	1
	3	0.04784	0.986842	47.84	1
	3.04	0.04788	1	47.88	1
	3.04	0.04792	1	47.92	1
	2.96	0.04796	0.973684	47.96	1
	3	0.048	0.986842	48	1
	2.96	0.04804	0.973684	48.04	1
	3.04	0.04808	1	48.08	1
	3	0.04812	0.986842	48.12	1
	3	0.04816	0.986842	48.16	1
	2.96	0.0482	0.973684	48.2	1
	3.04	0.04824	1	48.24	1
	3.04	0.04828	1	48.28	1
	2.96	0.04832	0.973684	48.32	1
	2.96	0.04836	0.973684	48.36	1
	2.96	0.0484	0.973684	48.4	1
	3.04	0.04844	1	48.44	1
	2.96	0.04848	0.973684	48.48	1
	3	0.04852	0.986842	48.52	1
	2.96	0.04856	0.973684	48.56	1
	2.96	0.0486	0.973684	48.6	1
	3	0.04864	0.986842	48.64	1
	2.96	0.04868	0.973684	48.68	1
	3	0.04872	0.986842	48.72	1
	2.96	0.04876	0.973684	48.76	1
	3	0.0488	0.986842	48.8	1
	2.96	0.04884	0.973684	48.84	1
	2.96	0.04888	0.973684	48.88	1
	2.96	0.04892	0.973684	48.92	1
	3	0.04896	0.986842	48.96	1
	3	0.049	0.986842	49	1
	3.04	0.04904	1	49.04	1
	3	0.04908	0.986842	49.08	1
	2.96	0.04912	0.973684	49.12	1
	3	0.04916	0.986842	49.16	1
	3	0.0492	0.986842	49.2	1
	3	0.04924	0.986842	49.24	1
	3.04	0.04928	1	49.28	1
	2.96	0.04932	0.973684	49.32	1
	3	0.04936	0.986842	49.36	1
	3	0.0494	0.986842	49.4	1
	2.96	0.04944	0.973684	49.44	1
	3	0.04948	0.986842	49.48	1
	3	0.04952	0.986842	49.52	1
	2.96	0.04956	0.973684	49.56	1
	3	0.0496	0.986842	49.6	1
	3	0.04964	0.986842	49.64	1
	2.92	0.04968	0.960526	49.68	1
	2.92	0.04972	0.960526	49.72	1
	2.84	0.04976	0.934211	49.76	1
	2.96	0.0498	0.973684	49.8	1
	3.04	0.04984	1	49.84	1
	3	0.04988	0.986842	49.88	1
	3	0.04992	0.986842	49.92	1
	3	0.04996	0.986842	49.96	1
	2.88	0.05	0.947368	50	0
	2.88	0.05004	0.947368	50.04	0
	2.84	0.05008	0.934211	50.08	0
	2.88	0.05012	0.947368	50.12	0
	2.92	0.05016	0.960526	50.16	0
	2.88	0.0502	0.947368	50.2	0
	2.84	0.05024	0.934211	50.24	0
	2.88	0.05028	0.947368	50.28	0
	2.84	0.05032	0.934211	50.32	0
	2.88	0.05036	0.947368	50.36	0
	2.88	0.0504	0.947368	50.4	0
	2.92	0.05044	0.960526	50.44	0
	2.84	0.05048	0.934211	50.48	0
	2.96	0.05052	0.973684	50.52	0
	3	0.05056	0.986842	50.56	0
	3	0.0506	0.986842	50.6	0
	2.96	0.05064	0.973684	50.64	0
	3.04	0.05068	1	50.68	0
	2.96	0.05072	0.973684	50.72	0
	2.88	0.05076	0.947368	50.76	0
	2.88	0.0508	0.947368	50.8	0
	2.88	0.05084	0.947368	50.84	0
	2.88	0.05088	0.947368	50.88	0
	2.92	0.05092	0.960526	50.92	0
	2.88	0.05096	0.947368	50.96	0
	2.84	0.051	0.934211	51	0
	2.92	0.05104	0.960526	51.04	0
	2.88	0.05108	0.947368	51.08	0
	2.88	0.05112	0.947368	51.12	0
	2.88	0.05116	0.947368	51.16	0
	2.88	0.0512	0.947368	51.2	0
	2.84	0.05124	0.934211	51.24	0
	2.84	0.05128	0.934211	51.28	0
	2.84	0.05132	0.934211	51.32	0
	2.84	0.05136	0.934211	51.36	0
	2.88	0.0514	0.947368	51.4	0
	2.84	0.05144	0.934211	51.44	0
	2.84	0.05148	0.934211	51.48	0
	2.88	0.05152	0.947368	51.52	0
	2.88	0.05156	0.947368	51.56	0
	2.84	0.0516	0.934211	51.6	0
	2.84	0.05164	0.934211	51.64	0
	2.84	0.05168	0.934211	51.68	0
	2.88	0.05172	0.947368	51.72	0
	2.88	0.05176	0.947368	51.76	0
	2.88	0.0518	0.947368	51.8	0
	2.84	0.05184	0.934211	51.84	0
	2.84	0.05188	0.934211	51.88	0
	2.88	0.05192	0.947368	51.92	0
	2.88	0.05196	0.947368	51.96	0
	2.92	0.052	0.960526	52	0
	2.84	0.05204	0.934211	52.04	0
	2.88	0.05208	0.947368	52.08	0
	2.92	0.05212	0.960526	52.12	0
	2.88	0.05216	0.947368	52.16	0
	2.88	0.0522	0.947368	52.2	0
	2.88	0.05224	0.947368	52.24	0
	2.88	0.05228	0.947368	52.28	0
	2.84	0.05232	0.934211	52.32	0
	2.84	0.05236	0.934211	52.36	0
	2.84	0.0524	0.934211	52.4	0
	2.88	0.05244	0.947368	52.44	0
	2.84	0.05248	0.934211	52.48	0
	2.88	0.05252	0.947368	52.52	0
	2.84	0.05256	0.934211	52.56	0
	2.88	0.0526	0.947368	52.6	0
	2.84	0.05264	0.934211	52.64	0
	2.88	0.05268	0.947368	52.68	0
	2.84	0.05272	0.934211	52.72	0
	2.92	0.05276	0.960526	52.76	0
	2.88	0.0528	0.947368	52.8	0
	2.92	0.05284	0.960526	52.84	0
	2.84	0.05288	0.934211	52.88	0
	2.88	0.05292	0.947368	52.92	0
	2.88	0.05296	0.947368	52.96	0
	2.84	0.053	0.934211	53	0
	2.84	0.05304	0.934211	53.04	0
	2.88	0.05308	0.947368	53.08	0
	2.84	0.05312	0.934211	53.12	0
	2.88	0.05316	0.947368	53.16	0
	2.8	0.0532	0.921053	53.2	0
	2.8	0.05324	0.921053	53.24	0
	2.88	0.05328	0.947368	53.28	0
	2.88	0.05332	0.947368	53.32	0
	2.88	0.05336	0.947368	53.36	0
	2.84	0.0534	0.934211	53.4	0
	2.84	0.05344	0.934211	53.44	0
	2.84	0.05348	0.934211	53.48	0
	2.84	0.05352	0.934211	53.52	0
	2.84	0.05356	0.934211	53.56	0
	2.88	0.0536	0.947368	53.6	0
	2.88	0.05364	0.947368	53.64	0
	2.88	0.05368	0.947368	53.68	0
	2.88	0.05372	0.947368	53.72	0
	2.84	0.05376	0.934211	53.76	0
	2.84	0.0538	0.934211	53.8	0
	2.88	0.05384	0.947368	53.84	0
	2.84	0.05388	0.934211	53.88	0
	2.84	0.05392	0.934211	53.92	0
	2.84	0.05396	0.934211	53.96	0
	2.88	0.054	0.947368	54	0
	2.84	0.05404	0.934211	54.04	0
	2.84	0.05408	0.934211	54.08	0
	2.84	0.05412	0.934211	54.12	0
	2.84	0.05416	0.934211	54.16	0
	2.88	0.0542	0.947368	54.2	0
	2.84	0.05424	0.934211	54.24	0
	2.88	0.05428	0.947368	54.28	0
	2.84	0.05432	0.934211	54.32	0
	2.84	0.05436	0.934211	54.36	0
	2.84	0.0544	0.934211	54.4	0
	2.88	0.05444	0.947368	54.44	0
	2.88	0.05448	0.947368	54.48	0
	2.88	0.05452	0.947368	54.52	0
	2.84	0.05456	0.934211	54.56	0
	2.92	0.0546	0.960526	54.6	0
	2.88	0.05464	0.947368	54.64	0
	2.92	0.05468	0.960526	54.68	0
	2.88	0.05472	0.947368	54.72	0
	2.84	0.05476	0.934211	54.76	0
	2.88	0.0548	0.947368	54.8	0
	2.84	0.05484	0.934211	54.84	0
	2.88	0.05488	0.947368	54.88	0
	2.88	0.05492	0.947368	54.92	0
	2.8	0.05496	0.921053	54.96	0
	2.8	0.055	0.921053	55	0
	2.88	0.05504	0.947368	55.04	0
	2.88	0.05508	0.947368	55.08	0
	2.84	0.05512	0.934211	55.12	0
	2.84	0.05516	0.934211	55.16	0
	2.92	0.0552	0.960526	55.2	0
	2.88	0.05524	0.947368	55.24	0
	2.92	0.05528	0.960526	55.28	0
	2.88	0.05532	0.947368	55.32	0
	2.84	0.05536	0.934211	55.36	0
	2.88	0.0554	0.947368	55.4	0
	2.84	0.05544	0.934211	55.44	0
	2.8	0.05548	0.921053	55.48	0
	2.84	0.05552	0.934211	55.52	0
	2.88	0.05556	0.947368	55.56	0
	2.92	0.0556	0.960526	55.6	0
	2.84	0.05564	0.934211	55.64	0
	2.84	0.05568	0.934211	55.68	0
	2.88	0.05572	0.947368	55.72	0
	2.84	0.05576	0.934211	55.76	0
	2.84	0.0558	0.934211	55.8	0
	2.84	0.05584	0.934211	55.84	0
	2.88	0.05588	0.947368	55.88	0
	2.84	0.05592	0.934211	55.92	0
	2.84	0.05596	0.934211	55.96	0
	2.88	0.056	0.947368	56	0
	2.84	0.05604	0.934211	56.04	0
	2.88	0.05608	0.947368	56.08	0
	2.84	0.05612	0.934211	56.12	0
	2.88	0.05616	0.947368	56.16	0
	2.88	0.0562	0.947368	56.2	0
	2.8	0.05624	0.921053	56.24	0
	2.88	0.05628	0.947368	56.28	0
	2.84	0.05632	0.934211	56.32	0
	2.84	0.05636	0.934211	56.36	0
	2.84	0.0564	0.934211	56.4	0
	2.88	0.05644	0.947368	56.44	0
	2.88	0.05648	0.947368	56.48	0
	2.88	0.05652	0.947368	56.52	0
	2.84	0.05656	0.934211	56.56	0
	2.84	0.0566	0.934211	56.6	0
	2.88	0.05664	0.947368	56.64	0
	2.88	0.05668	0.947368	56.68	0
	2.84	0.05672	0.934211	56.72	0
	2.84	0.05676	0.934211	56.76	0
	2.84	0.0568	0.934211	56.8	0
	2.8	0.05684	0.921053	56.84	0
	2.84	0.05688	0.934211	56.88	0
	2.84	0.05692	0.934211	56.92	0
	2.88	0.05696	0.947368	56.96	0
	2.84	0.057	0.934211	57	0
	2.88	0.05704	0.947368	57.04	0
	2.88	0.05708	0.947368	57.08	0
	2.92	0.05712	0.960526	57.12	0
	2.88	0.05716	0.947368	57.16	0
	2.84	0.0572	0.934211	57.2	0
	2.84	0.05724	0.934211	57.24	0
	2.84	0.05728	0.934211	57.28	0
	2.84	0.05732	0.934211	57.32	0
	2.84	0.05736	0.934211	57.36	0
	2.84	0.0574	0.934211	57.4	0
	2.88	0.05744	0.947368	57.44	0
	2.84	0.05748	0.934211	57.48	0
	2.84	0.05752	0.934211	57.52	0
	2.88	0.05756	0.947368	57.56	0
	2.8	0.0576	0.921053	57.6	0
	2.8	0.05764	0.921053	57.64	0
	2.84	0.05768	0.934211	57.68	0
	2.8	0.05772	0.921053	57.72	0
	2.84	0.05776	0.934211	57.76	0
	2.88	0.0578	0.947368	57.8	0
	2.88	0.05784	0.947368	57.84	0
	2.88	0.05788	0.947368	57.88	0
	2.84	0.05792	0.934211	57.92	0
	2.88	0.05796	0.947368	57.96	0
	2.84	0.058	0.934211	58	0
	2.88	0.05804	0.947368	58.04	0
	2.88	0.05808	0.947368	58.08	0
	2.8	0.05812	0.921053	58.12	0
	2.8	0.05816	0.921053	58.16	0
	2.88	0.0582	0.947368	58.2	0
	2.88	0.05824	0.947368	58.24	0
	2.88	0.05828	0.947368	58.28	0
	2.88	0.05832	0.947368	58.32	0
	2.84	0.05836	0.934211	58.36	0
	2.88	0.0584	0.947368	58.4	0
	2.84	0.05844	0.934211	58.44	0
	2.88	0.05848	0.947368	58.48	0
	2.84	0.05852	0.934211	58.52	0
	2.88	0.05856	0.947368	58.56	0
	2.84	0.0586	0.934211	58.6	0
	2.88	0.05864	0.947368	58.64	0
	2.84	0.05868	0.934211	58.68	0
	2.84	0.05872	0.934211	58.72	0
	2.84	0.05876	0.934211	58.76	0
	2.88	0.0588	0.947368	58.8	0
	2.84	0.05884	0.934211	58.84	0
	2.84	0.05888	0.934211	58.88	0
	2.84	0.05892	0.934211	58.92	0
	2.84	0.05896	0.934211	58.96	0
	2.88	0.059	0.947368	59	0
	2.88	0.05904	0.947368	59.04	0
	2.88	0.05908	0.947368	59.08	0
	2.88	0.05912	0.947368	59.12	0
	2.8	0.05916	0.921053	59.16	0
	2.88	0.0592	0.947368	59.2	0
	2.84	0.05924	0.934211	59.24	0
	2.88	0.05928	0.947368	59.28	0
	2.84	0.05932	0.934211	59.32	0
	2.88	0.05936	0.947368	59.36	0
	2.84	0.0594	0.934211	59.4	0
	2.84	0.05944	0.934211	59.44	0
	2.84	0.05948	0.934211	59.48	0
	2.84	0.05952	0.934211	59.52	0
	2.84	0.05956	0.934211	59.56	0
	2.84	0.0596	0.934211	59.6	0
	2.88	0.05964	0.947368	59.64	0
	2.84	0.05968	0.934211	59.68	0
	2.84	0.05972	0.934211	59.72	0
	2.84	0.05976	0.934211	59.76	0
	2.88	0.0598	0.947368	59.8	0
	2.88	0.05984	0.947368	59.84	0
	2.88	0.05988	0.947368	59.88	0
	2.84	0.05992	0.934211	59.92	0
	2.88	0.05996	0.947368	59.96	0
	2.84	0.06	0.934211	60	0
	2.88	0.06004	0.947368	60.04	0
	2.84	0.06008	0.934211	60.08	0
	2.88	0.06012	0.947368	60.12	0
	2.88	0.06016	0.947368	60.16	0
	2.88	0.0602	0.947368	60.2	0
	2.88	0.06024	0.947368	60.24	0
	2.84	0.06028	0.934211	60.28	0
	2.88	0.06032	0.947368	60.32	0
	2.84	0.06036	0.934211	60.36	0
	2.88	0.0604	0.947368	60.4	0
	2.84	0.06044	0.934211	60.44	0
	2.84	0.06048	0.934211	60.48	0
	2.84	0.06052	0.934211	60.52	0
	2.84	0.06056	0.934211	60.56	0
	2.88	0.0606	0.947368	60.6	0
	2.88	0.06064	0.947368	60.64	0
	2.84	0.06068	0.934211	60.68	0
	2.84	0.06072	0.934211	60.72	0
	2.84	0.06076	0.934211	60.76	0
	2.88	0.0608	0.947368	60.8	0
	2.88	0.06084	0.947368	60.84	0
	2.84	0.06088	0.934211	60.88	0
	2.88	0.06092	0.947368	60.92	0
	2.84	0.06096	0.934211	60.96	0
	2.88	0.061	0.947368	61	0
	2.84	0.06104	0.934211	61.04	0
	2.92	0.06108	0.960526	61.08	0
	2.84	0.06112	0.934211	61.12	0
	2.84	0.06116	0.934211	61.16	0
	2.84	0.0612	0.934211	61.2	0
	2.88	0.06124	0.947368	61.24	0
	2.88	0.06128	0.947368	61.28	0
	2.84	0.06132	0.934211	61.32	0
	2.88	0.06136	0.947368	61.36	0
	2.84	0.0614	0.934211	61.4	0
	2.84	0.06144	0.934211	61.44	0
	2.84	0.06148	0.934211	61.48	0
	2.88	0.06152	0.947368	61.52	0
	2.84	0.06156	0.934211	61.56	0
	2.84	0.0616	0.934211	61.6	0
	2.84	0.06164	0.934211	61.64	0
	2.88	0.06168	0.947368	61.68	0
	2.84	0.06172	0.934211	61.72	0
	2.88	0.06176	0.947368	61.76	0
	2.84	0.0618	0.934211	61.8	0
	2.84	0.06184	0.934211	61.84	0
	2.84	0.06188	0.934211	61.88	0
	2.88	0.06192	0.947368	61.92	0
	2.8	0.06196	0.921053	61.96	0
	2.84	0.062	0.934211	62	0
	2.88	0.06204	0.947368	62.04	0
	2.88	0.06208	0.947368	62.08	0
	2.88	0.06212	0.947368	62.12	0
	2.84	0.06216	0.934211	62.16	0
	2.84	0.0622	0.934211	62.2	0
	2.88	0.06224	0.947368	62.24	0
	2.84	0.06228	0.934211	62.28	0
	2.84	0.06232	0.934211	62.32	0
	2.84	0.06236	0.934211	62.36	0
	2.84	0.0624	0.934211	62.4	0
	2.88	0.06244	0.947368	62.44	0
	2.8	0.06248	0.921053	62.48	0
	2.84	0.06252	0.934211	62.52	0
	2.88	0.06256	0.947368	62.56	0
	2.84	0.0626	0.934211	62.6	0
	2.84	0.06264	0.934211	62.64	0
	2.88	0.06268	0.947368	62.68	0
	2.88	0.06272	0.947368	62.72	0
	2.88	0.06276	0.947368	62.76	0
	2.8	0.0628	0.921053	62.8	0
	2.84	0.06284	0.934211	62.84	0
	2.84	0.06288	0.934211	62.88	0
	2.88	0.06292	0.947368	62.92	0
	2.88	0.06296	0.947368	62.96	0
	2.84	0.063	0.934211	63	0
	2.84	0.06304	0.934211	63.04	0
	2.92	0.06308	0.960526	63.08	0
	2.88	0.06312	0.947368	63.12	0
	2.84	0.06316	0.934211	63.16	0
	2.84	0.0632	0.934211	63.2	0
	2.84	0.06324	0.934211	63.24	0
	2.84	0.06328	0.934211	63.28	0
	2.88	0.06332	0.947368	63.32	0
	2.84	0.06336	0.934211	63.36	0
	2.88	0.0634	0.947368	63.4	0
	2.84	0.06344	0.934211	63.44	0
	2.84	0.06348	0.934211	63.48	0
	2.84	0.06352	0.934211	63.52	0
	2.84	0.06356	0.934211	63.56	0
	2.84	0.0636	0.934211	63.6	0
	2.88	0.06364	0.947368	63.64	0
	2.88	0.06368	0.947368	63.68	0
	2.88	0.06372	0.947368	63.72	0
	2.84	0.06376	0.934211	63.76	0
	2.88	0.0638	0.947368	63.8	0
	2.84	0.06384	0.934211	63.84	0
	2.84	0.06388	0.934211	63.88	0
	2.88	0.06392	0.947368	63.92	0
	2.84	0.06396	0.934211	63.96	0
	2.84	0.064	0.934211	64	0
	2.84	0.06404	0.934211	64.04	0
	2.8	0.06408	0.921053	64.08	0
	2.88	0.06412	0.947368	64.12	0
	2.88	0.06416	0.947368	64.16	0
	2.88	0.0642	0.947368	64.2	0
	2.84	0.06424	0.934211	64.24	0
	2.84	0.06428	0.934211	64.28	0
	2.84	0.06432	0.934211	64.32	0
	2.88	0.06436	0.947368	64.36	0
	2.88	0.0644	0.947368	64.4	0
	2.84	0.06444	0.934211	64.44	0
	2.88	0.06448	0.947368	64.48	0
	2.88	0.06452	0.947368	64.52	0
	2.88	0.06456	0.947368	64.56	0
	2.88	0.0646	0.947368	64.6	0
	2.88	0.06464	0.947368	64.64	0
	2.84	0.06468	0.934211	64.68	0
	2.84	0.06472	0.934211	64.72	0
	2.84	0.06476	0.934211	64.76	0
	2.88	0.0648	0.947368	64.8	0
	2.84	0.06484	0.934211	64.84	0
	2.84	0.06488	0.934211	64.88	0
	2.88	0.06492	0.947368	64.92	0
	2.88	0.06496	0.947368	64.96	0
	2.88	0.065	0.947368	65	0
	2.84	0.06504	0.934211	65.04	0
	2.84	0.06508	0.934211	65.08	0
	2.84	0.06512	0.934211	65.12	0
	2.88	0.06516	0.947368	65.16	0
	2.84	0.0652	0.934211	65.2	0
	2.88	0.06524	0.947368	65.24	0
	2.8	0.06528	0.921053	65.28	0
	2.88	0.06532	0.947368	65.32	0
	2.84	0.06536	0.934211	65.36	0
	2.84	0.0654	0.934211	65.4	0
	2.88	0.06544	0.947368	65.44	0
	2.88	0.06548	0.947368	65.48	0
	2.84	0.06552	0.934211	65.52	0
	2.84	0.06556	0.934211	65.56	0
	2.84	0.0656	0.934211	65.6	0
	2.84	0.06564	0.934211	65.64	0
	2.84	0.06568	0.934211	65.68	0
	2.8	0.06572	0.921053	65.72	0
	2.84	0.06576	0.934211	65.76	0
	2.88	0.0658	0.947368	65.8	0
	2.88	0.06584	0.947368	65.84	0
	2.84	0.06588	0.934211	65.88	0
	2.84	0.06592	0.934211	65.92	0
	2.8	0.06596	0.921053	65.96	0
	2.84	0.066	0.934211	66	0
	2.88	0.06604	0.947368	66.04	0
	2.84	0.06608	0.934211	66.08	0
	2.92	0.06612	0.960526	66.12	0
	2.84	0.06616	0.934211	66.16	0
	2.88	0.0662	0.947368	66.2	0
	2.84	0.06624	0.934211	66.24	0
	2.8	0.06628	0.921053	66.28	0
	2.88	0.06632	0.947368	66.32	0
	2.84	0.06636	0.934211	66.36	0
	2.84	0.0664	0.934211	66.4	0
	2.84	0.06644	0.934211	66.44	0
	2.88	0.06648	0.947368	66.48	0
	2.88	0.06652	0.947368	66.52	0
	2.84	0.06656	0.934211	66.56	0
	2.84	0.0666	0.934211	66.6	0
	2.88	0.06664	0.947368	66.64	0
	2.84	0.06668	0.934211	66.68	0
	2.84	0.06672	0.934211	66.72	0
	2.84	0.06676	0.934211	66.76	0
	2.84	0.0668	0.934211	66.8	0
	2.88	0.06684	0.947368	66.84	0
	2.84	0.06688	0.934211	66.88	0
	2.88	0.06692	0.947368	66.92	0
	2.88	0.06696	0.947368	66.96	0
	2.88	0.067	0.947368	67	0
	2.84	0.06704	0.934211	67.04	0
	2.84	0.06708	0.934211	67.08	0
	2.84	0.06712	0.934211	67.12	0
	2.84	0.06716	0.934211	67.16	0
	2.84	0.0672	0.934211	67.2	0
	2.84	0.06724	0.934211	67.24	0
	2.84	0.06728	0.934211	67.28	0
	2.84	0.06732	0.934211	67.32	0
	2.88	0.06736	0.947368	67.36	0
	2.84	0.0674	0.934211	67.4	0
	2.84	0.06744	0.934211	67.44	0
	2.84	0.06748	0.934211	67.48	0
	2.84	0.06752	0.934211	67.52	0
	2.88	0.06756	0.947368	67.56	0
	2.88	0.0676	0.947368	67.6	0
	2.84	0.06764	0.934211	67.64	0
	2.88	0.06768	0.947368	67.68	0
	2.88	0.06772	0.947368	67.72	0
	2.84	0.06776	0.934211	67.76	0
	2.84	0.0678	0.934211	67.8	0
	2.88	0.06784	0.947368	67.84	0
	2.84	0.06788	0.934211	67.88	0
	2.84	0.06792	0.934211	67.92	0
	2.88	0.06796	0.947368	67.96	0
	2.84	0.068	0.934211	68	0
	2.88	0.06804	0.947368	68.04	0
	2.84	0.06808	0.934211	68.08	0
	2.88	0.06812	0.947368	68.12	0
	2.84	0.06816	0.934211	68.16	0
	2.84	0.0682	0.934211	68.2	0
	2.8	0.06824	0.921053	68.24	0
	2.88	0.06828	0.947368	68.28	0
	2.88	0.06832	0.947368	68.32	0
	2.8	0.06836	0.921053	68.36	0
	2.84	0.0684	0.934211	68.4	0
	2.84	0.06844	0.934211	68.44	0
	2.88	0.06848	0.947368	68.48	0
	2.84	0.06852	0.934211	68.52	0
	2.84	0.06856	0.934211	68.56	0
	2.88	0.0686	0.947368	68.6	0
	2.88	0.06864	0.947368	68.64	0
	2.92	0.06868	0.960526	68.68	0
	2.84	0.06872	0.934211	68.72	0
	2.84	0.06876	0.934211	68.76	0
	2.88	0.0688	0.947368	68.8	0
	2.84	0.06884	0.934211	68.84	0
	2.84	0.06888	0.934211	68.88	0
	2.88	0.06892	0.947368	68.92	0
	2.84	0.06896	0.934211	68.96	0
	2.84	0.069	0.934211	69	0
	2.88	0.06904	0.947368	69.04	0
	2.84	0.06908	0.934211	69.08	0
	2.84	0.06912	0.934211	69.12	0
	2.84	0.06916	0.934211	69.16	0
	2.84	0.0692	0.934211	69.2	0
	2.84	0.06924	0.934211	69.24	0
	2.84	0.06928	0.934211	69.28	0
	2.88	0.06932	0.947368	69.32	0
	2.84	0.06936	0.934211	69.36	0
	2.88	0.0694	0.947368	69.4	0
	2.84	0.06944	0.934211	69.44	0
	2.84	0.06948	0.934211	69.48	0
	2.84	0.06952	0.934211	69.52	0
	2.84	0.06956	0.934211	69.56	0
	2.88	0.0696	0.947368	69.6	0
	2.84	0.06964	0.934211	69.64	0
	2.88	0.06968	0.947368	69.68	0
	2.88	0.06972	0.947368	69.72	0
	2.88	0.06976	0.947368	69.76	0
	2.84	0.0698	0.934211	69.8	0
	2.84	0.06984	0.934211	69.84	0
	2.84	0.06988	0.934211	69.88	0
	2.84	0.06992	0.934211	69.92	0
	2.88	0.06996	0.947368	69.96	0
	2.84	0.07	0.934211	70	0
	2.84	0.07004	0.934211	70.04	0
	2.88	0.07008	0.947368	70.08	0
	2.88	0.07012	0.947368	70.12	0
	2.84	0.07016	0.934211	70.16	0
	2.84	0.0702	0.934211	70.2	0
	2.8	0.07024	0.921053	70.24	0
	2.84	0.07028	0.934211	70.28	0
	2.88	0.07032	0.947368	70.32	0
	2.84	0.07036	0.934211	70.36	0
	2.84	0.0704	0.934211	70.4	0
	2.8	0.07044	0.921053	70.44	0
	2.84	0.07048	0.934211	70.48	0
	2.88	0.07052	0.947368	70.52	0
	2.84	0.07056	0.934211	70.56	0
	2.88	0.0706	0.947368	70.6	0
	2.84	0.07064	0.934211	70.64	0
	2.88	0.07068	0.947368	70.68	0
	2.84	0.07072	0.934211	70.72	0
	2.84	0.07076	0.934211	70.76	0
	2.84	0.0708	0.934211	70.8	0
	2.88	0.07084	0.947368	70.84	0
	2.88	0.07088	0.947368	70.88	0
	2.84	0.07092	0.934211	70.92	0
	2.84	0.07096	0.934211	70.96	0
	2.84	0.071	0.934211	71	0
	2.84	0.07104	0.934211	71.04	0
	2.84	0.07108	0.934211	71.08	0
	2.84	0.07112	0.934211	71.12	0
	2.84	0.07116	0.934211	71.16	0
	2.84	0.0712	0.934211	71.2	0
	2.88	0.07124	0.947368	71.24	0
	2.84	0.07128	0.934211	71.28	0
	2.88	0.07132	0.947368	71.32	0
	2.88	0.07136	0.947368	71.36	0
	2.84	0.0714	0.934211	71.4	0
	2.84	0.07144	0.934211	71.44	0
	2.88	0.07148	0.947368	71.48	0
	2.88	0.07152	0.947368	71.52	0
	2.88	0.07156	0.947368	71.56	0
	2.88	0.0716	0.947368	71.6	0
	2.84	0.07164	0.934211	71.64	0
	2.88	0.07168	0.947368	71.68	0
	2.88	0.07172	0.947368	71.72	0
	2.84	0.07176	0.934211	71.76	0
	2.8	0.0718	0.921053	71.8	0
	2.84	0.07184	0.934211	71.84	0
	2.84	0.07188	0.934211	71.88	0
	2.88	0.07192	0.947368	71.92	0
	2.88	0.07196	0.947368	71.96	0
	2.84	0.072	0.934211	72	0
	2.84	0.07204	0.934211	72.04	0
	2.84	0.07208	0.934211	72.08	0
	2.84	0.07212	0.934211	72.12	0
	2.88	0.07216	0.947368	72.16	0
	2.88	0.0722	0.947368	72.2	0
	2.8	0.07224	0.921053	72.24	0
	2.84	0.07228	0.934211	72.28	0
	2.84	0.07232	0.934211	72.32	0
	2.84	0.07236	0.934211	72.36	0
	2.84	0.0724	0.934211	72.4	0
	2.88	0.07244	0.947368	72.44	0
	2.84	0.07248	0.934211	72.48	0
	2.84	0.07252	0.934211	72.52	0
	2.88	0.07256	0.947368	72.56	0
	2.84	0.0726	0.934211	72.6	0
	2.84	0.07264	0.934211	72.64	0
	2.88	0.07268	0.947368	72.68	0
	2.88	0.07272	0.947368	72.72	0
	2.84	0.07276	0.934211	72.76	0
	2.84	0.0728	0.934211	72.8	0
	2.84	0.07284	0.934211	72.84	0
	2.88	0.07288	0.947368	72.88	0
	2.88	0.07292	0.947368	72.92	0
	2.84	0.07296	0.934211	72.96	0
	2.88	0.073	0.947368	73	0
	2.84	0.07304	0.934211	73.04	0
	2.84	0.07308	0.934211	73.08	0
	2.88	0.07312	0.947368	73.12	0
	2.88	0.07316	0.947368	73.16	0
	2.84	0.0732	0.934211	73.2	0
	2.84	0.07324	0.934211	73.24	0
	2.88	0.07328	0.947368	73.28	0
	2.88	0.07332	0.947368	73.32	0
	2.88	0.07336	0.947368	73.36	0
	2.84	0.0734	0.934211	73.4	0
	2.84	0.07344	0.934211	73.44	0
	2.8	0.07348	0.921053	73.48	0
	2.84	0.07352	0.934211	73.52	0
	2.84	0.07356	0.934211	73.56	0
	2.88	0.0736	0.947368	73.6	0
	2.84	0.07364	0.934211	73.64	0
	2.84	0.07368	0.934211	73.68	0
	2.84	0.07372	0.934211	73.72	0
	2.84	0.07376	0.934211	73.76	0
	2.84	0.0738	0.934211	73.8	0
	2.84	0.07384	0.934211	73.84	0
	2.84	0.07388	0.934211	73.88	0
	2.84	0.07392	0.934211	73.92	0
	2.84	0.07396	0.934211	73.96	0
	2.84	0.074	0.934211	74	0
	2.88	0.07404	0.947368	74.04	0
	2.84	0.07408	0.934211	74.08	0
	2.84	0.07412	0.934211	74.12	0
	2.88	0.07416	0.947368	74.16	0
	2.84	0.0742	0.934211	74.2	0
	2.88	0.07424	0.947368	74.24	0
	2.84	0.07428	0.934211	74.28	0
	2.88	0.07432	0.947368	74.32	0
	2.84	0.07436	0.934211	74.36	0
	2.88	0.0744	0.947368	74.4	0
	2.84	0.07444	0.934211	74.44	0
	2.84	0.07448	0.934211	74.48	0
	2.84	0.07452	0.934211	74.52	0
	2.84	0.07456	0.934211	74.56	0
	2.84	0.0746	0.934211	74.6	0
	2.8	0.07464	0.921053	74.64	0
	2.88	0.07468	0.947368	74.68	0
	2.84	0.07472	0.934211	74.72	0
	2.84	0.07476	0.934211	74.76	0
	2.84	0.0748	0.934211	74.8	0
	2.84	0.07484	0.934211	74.84	0
	2.8	0.07488	0.921053	74.88	0
	2.88	0.07492	0.947368	74.92	0
	2.88	0.07496	0.947368	74.96	0
	2.8	0.075	0.921053	75	0
	2.84	0.07504	0.934211	75.04	0
	2.8	0.07508	0.921053	75.08	0
	2.84	0.07512	0.934211	75.12	0
	2.84	0.07516	0.934211	75.16	0
	2.84	0.0752	0.934211	75.2	0
	2.84	0.07524	0.934211	75.24	0
	2.84	0.07528	0.934211	75.28	0
	2.88	0.07532	0.947368	75.32	0
	2.8	0.07536	0.921053	75.36	0
	2.84	0.0754	0.934211	75.4	0
	2.84	0.07544	0.934211	75.44	0
	2.8	0.07548	0.921053	75.48	0
	2.84	0.07552	0.934211	75.52	0
	2.84	0.07556	0.934211	75.56	0
	2.8	0.0756	0.921053	75.6	0
	2.84	0.07564	0.934211	75.64	0
	2.88	0.07568	0.947368	75.68	0
	2.88	0.07572	0.947368	75.72	0
	2.84	0.07576	0.934211	75.76	0
	2.84	0.0758	0.934211	75.8	0
	2.88	0.07584	0.947368	75.84	0
	2.88	0.07588	0.947368	75.88	0
	2.88	0.07592	0.947368	75.92	0
	2.88	0.07596	0.947368	75.96	0
	2.88	0.076	0.947368	76	0
	2.84	0.07604	0.934211	76.04	0
	2.84	0.07608	0.934211	76.08	0
	2.88	0.07612	0.947368	76.12	0
	2.84	0.07616	0.934211	76.16	0
	2.84	0.0762	0.934211	76.2	0
	2.88	0.07624	0.947368	76.24	0
	2.84	0.07628	0.934211	76.28	0
	2.84	0.07632	0.934211	76.32	0
	2.84	0.07636	0.934211	76.36	0
	2.84	0.0764	0.934211	76.4	0
	2.88	0.07644	0.947368	76.44	0
	2.88	0.07648	0.947368	76.48	0
	2.84	0.07652	0.934211	76.52	0
	2.84	0.07656	0.934211	76.56	0
	2.84	0.0766	0.934211	76.6	0
	2.84	0.07664	0.934211	76.64	0
	2.8	0.07668	0.921053	76.68	0
	2.84	0.07672	0.934211	76.72	0
	2.88	0.07676	0.947368	76.76	0
	2.88	0.0768	0.947368	76.8	0
	2.84	0.07684	0.934211	76.84	0
	2.84	0.07688	0.934211	76.88	0
	2.8	0.07692	0.921053	76.92	0
	2.84	0.07696	0.934211	76.96	0
	2.84	0.077	0.934211	77	0
	2.8	0.07704	0.921053	77.04	0
	2.84	0.07708	0.934211	77.08	0
	2.84	0.07712	0.934211	77.12	0
	2.84	0.07716	0.934211	77.16	0
	2.84	0.0772	0.934211	77.2	0
	2.88	0.07724	0.947368	77.24	0
	2.84	0.07728	0.934211	77.28	0
	2.84	0.07732	0.934211	77.32	0
	2.88	0.07736	0.947368	77.36	0
	2.8	0.0774	0.921053	77.4	0
	2.84	0.07744	0.934211	77.44	0
	2.88	0.07748	0.947368	77.48	0
	2.88	0.07752	0.947368	77.52	0
	2.84	0.07756	0.934211	77.56	0
	2.84	0.0776	0.934211	77.6	0
	2.84	0.07764	0.934211	77.64	0
	2.84	0.07768	0.934211	77.68	0
	2.8	0.07772	0.921053	77.72	0
	2.84	0.07776	0.934211	77.76	0
	2.88	0.0778	0.947368	77.8	0
	2.84	0.07784	0.934211	77.84	0
	2.88	0.07788	0.947368	77.88	0
	2.84	0.07792	0.934211	77.92	0
	2.88	0.07796	0.947368	77.96	0
	2.88	0.078	0.947368	78	0
	2.84	0.07804	0.934211	78.04	0
	2.84	0.07808	0.934211	78.08	0
	2.84	0.07812	0.934211	78.12	0
	2.84	0.07816	0.934211	78.16	0
	2.88	0.0782	0.947368	78.2	0
	2.84	0.07824	0.934211	78.24	0
	2.84	0.07828	0.934211	78.28	0
	2.84	0.07832	0.934211	78.32	0
	2.8	0.07836	0.921053	78.36	0
	2.84	0.0784	0.934211	78.4	0
	2.8	0.07844	0.921053	78.44	0
	2.84	0.07848	0.934211	78.48	0
	2.84	0.07852	0.934211	78.52	0
	2.88	0.07856	0.947368	78.56	0
	2.88	0.0786	0.947368	78.6	0
	2.84	0.07864	0.934211	78.64	0
	2.88	0.07868	0.947368	78.68	0
	2.84	0.07872	0.934211	78.72	0
	2.88	0.07876	0.947368	78.76	0
	2.84	0.0788	0.934211	78.8	0
	2.84	0.07884	0.934211	78.84	0
	2.84	0.07888	0.934211	78.88	0
	2.8	0.07892	0.921053	78.92	0
	2.88	0.07896	0.947368	78.96	0
	2.84	0.079	0.934211	79	0
	2.84	0.07904	0.934211	79.04	0
	2.84	0.07908	0.934211	79.08	0
	2.88	0.07912	0.947368	79.12	0
	2.88	0.07916	0.947368	79.16	0
	2.88	0.0792	0.947368	79.2	0
	2.84	0.07924	0.934211	79.24	0
[truncated: 1,019 more rows]

## Sheet: Figure 5A
	Temperature (degrees centrigrade)
Time (Hours)	Reading 1	Reading 2	Reading 3
0	25.6	25.4	25.7
1	26.1	25.9	26
2	27.8	26.4	25.9
3	28.2	26.7	25.7
21	25.4	25.8	26.1
22	25.7	25.3	26.2
23	25.2	25.6	25.9
26	27.1	26.1	26.2
27	27.4	25.4	26.7
45	26.7	25.3	26.8
46	26.6	25.9	26.4
47	25.8	25.3	26.1
48	25.9	25.6	26.1

## Sheet: Figure 5B
	Kept in Dark			Treated with Light
	Reading 1	Reading 2	Reading 3	Reading 1	Reading 2	Reading 3
Untreated	100	100	100	100	100	100
Hypericin treated	101	90	108	47	14	30

## Sheet: Figure 5D
	HYP(+) LED(+)			HYP(-) LED(+)			HYP(+) LED(-)
Day	Reading 1	Reading 2	Reading 3	Reading 1	Reading 2	Reading 3	Reading 1	Reading 2	Reading 3
0	1	1	1	1	1	1	1	1	1
2	1	0	0	2	1	1	1	7	7
4	2	2	1	5	5	1	7	11	19
6	3	3	3	21	5	11	13	33	28
7	6	6	4	11	11	20	24	45	35

## Sheet: Figure 5F
	Cell Viability (%)
	1	2	3
Untreated control	100	100	100
100nM Foscan - DARK control	113.112	94.2595	89.0991
100nM Foscan - OUTER Red LEDs	55.3327	63.9678	72.673
100nM Foscan - INNER Red LEDs	39.4325	56.451	58.2379
	Cell Viability (%)
	EXP17	EXP18	EXP19
Untreated control	100	100	100
100nM Foscan - DARK control	108.342	100.492	95.0915
100nM Foscan - Combined Purple & Red LEDs	15.4539	10.737	15.7608

## Sheet: Figure 5G
Relative change in tumor volumes n=4
	COMBINED					RED					PURPLE					NO LED
Day	Mouse 1	Mouse 2	Mouse 3	Mouse 4		Mouse 1	Mouse 2	Mouse 3	Mouse 4		Mouse 1	Mouse 2	Mouse 3	Mouse 4		Mouse 1	Mouse 2	Mouse 3	Mouse 4
0	1	1	1	1		1	1	1	1		1	1	1	1		1	1	1	1
2	0.64	0.5	0.51	0.68		0.71	0.84	1.2	0.88		0.37	0.56	0.92	1.04167		2.64	1.27	5.08	1
4	0.18	0.27	0.36	0.62		0.29	0.78	2.74	3.23		0.28	0.63	1.08	1.36111		3.27	3.03	5.12	1.31
5	0	0.21	0.23	0.5		0.29	0.69	2.94	3.51		0.28	0.43	0.83	1.58796		4.27	4.23	5.97	1.65
