# Supplementary material for: AI-enabled, implantable, multichannel wireless telemetry for photodynamic therapy
Source: Nat Commun. 2022 Apr 21;13:2178. doi: 10.1038/s41467-022-29878-1 (PMC9023557; doi:10.1038/s41467-022-29878-1)
Supplement: Supplementary file 7 — Source Data [file 41467_2022_29878_MOESM7_ESM.zip › Supplementary_Raw_data/Sup.Fig.2.xlsx]

## Sheet: Fig S2-b
Time chart: 2/22/2021 2:57:12 PM
Time	Purple	Yellow	Red
00:00:00	0.15	0.08	0.06
00:00:20	0.21	0.18	0.08
00:00:40	0.04	0.17	0.14
00:01:00	0.25	0.17	0.16
00:01:20	0.23	0.33	0.19
00:01:40	0.18	0.24	0.17
00:02:00	0.17	0.21	0.17
00:02:20	0.23	0.26	0.15
00:02:40	0.17	0.3	0.22
00:03:00	0.33	0.29	0.17
00:03:20	0.26	0.25	0.2
00:03:40	0.24	0.35	0.15
00:04:00	0.24	0.23	0.23
00:04:20	0.21	0.29	0.27
00:04:40	0.54	0.27	0.25
00:05:00	0.21	0.29	0.25
00:05:20	0.58	0.35	0.24
00:05:40	0.25	0.29	0.26
00:06:00	0.43	0.21	0.23
00:06:20	0.18	0.23	0.23
00:06:40	0.21	0.28	0.23
00:07:00	0.14	0.28	0.25
00:07:20	0.25	0.26	0.23
00:07:40	0.2	0.36	0.25
00:08:00	0.18	0.37	0.18
00:08:20	0.4	0.37	0.21
00:08:40	0.23	0.24	0.22
00:09:00	0.23	0.23	0.23
00:09:20	0.55	0.22	0.22
00:09:40	0.55	0.2	0.23
00:10:00	0.26	0.29	0.2

## Sheet: Fig S2-c
Time chart: 2/22/2021 3:15:56 PM
Time	Purple	Yellow	Red
00:00:00	0.61	0.44	0.32
00:00:20	0.52	0.43	0.36
00:00:40	0.22	0.54	0.34
00:01:00	0.34	0.49	0.34
00:01:20	0.38	0.43	0.41
00:01:40	0.43	0.5	0.34
00:02:00	0.54	0.45	0.26
00:02:20	0.23	0.46	0.18
00:02:40	0.19	0.49	0.27
00:03:00	0.52	0.49	0.3
00:03:20	0.14	0.46	0.3
00:03:40	0.34	0.39	0.25
00:04:00	0.43	0.39	0.31
00:04:20	0.21	0.16	0.33
00:04:40	0.25	0.35	0.35
00:05:00	0.21	0.4	0.36
00:05:20	0.22	0.45	0.36
00:05:40	0.27	0.35	0.37
00:06:00	0.31	0.49	0.33
00:06:20	0.23	0.49	0.4
00:06:40	0.22	0.51	0.39
00:07:00	0.43	0.51	0.41
00:07:20	0.17	0.51	0.39
00:07:40	0.31	0.52	0.44
00:08:00	0.34	0.47	0.38
00:08:20	0.18	0.49	0.52
00:08:40	0.56	0.52	0.42
00:09:00	0.43	0.52	0.43
00:09:20	0.2	0.52	0.46
00:09:40	0.18	0.46	0.47
00:10:00	0.22	0.44	0.44
