# Supplementary material for: AI-enabled, implantable, multichannel wireless telemetry for photodynamic therapy
Source: Nat Commun. 2022 Apr 21;13:2178. doi: 10.1038/s41467-022-29878-1 (PMC9023557; doi:10.1038/s41467-022-29878-1)
Supplement: Supplementary file 7 — Source Data [file 41467_2022_29878_MOESM7_ESM.zip › Supplementary_Raw_data/Sup.Fig.3.xlsx]

## Sheet: Sheet1
Hypericin Absorbance
Wavelength (nm)	Absorbance
220	0.722
223	0.443
226	0.696667
229	0.630667
232	0.630333
235	0.619333
238	0.622333
241	0.582333
244	0.551
247	0.536
250	0.532667
253	0.510333
256	0.465
259	0.411667
262	0.396
265	0.379333
268	0.371333
271	0.369667
274	0.379
277	0.391333
280	0.400333
283	0.418667
286	0.423
289	0.403667
292	0.372667
295	0.341667
298	0.305
301	0.266
304	0.240667
307	0.232
310	0.236333
313	0.243667
316	0.259
319	0.276333
322	0.295
325	0.304333
328	0.309667
331	0.312667
334	0.310333
337	0.305667
340	0.294333
343	0.264333
346	0.214333
349	0.163333
352	0.127
355	0.103
358	0.092
361	0.09
364	0.0903333
367	0.092
370	0.0966667
373	0.102667
376	0.111333
379	0.116667
382	0.119667
385	0.121333
388	0.119
391	0.117333
394	0.113333
397	0.108667
400	0.106
403	0.105
406	0.106667
409	0.108333
412	0.109333
415	0.111
418	0.111333
421	0.113
424	0.113667
427	0.116333
430	0.12
433	0.12
436	0.122333
439	0.125667
442	0.129667
445	0.133
448	0.134333
451	0.133333
454	0.131333
457	0.129
460	0.129333
463	0.131333
466	0.137
469	0.142333
472	0.148
475	0.152333
478	0.147333
481	0.137333
484	0.123667
487	0.106667
490	0.094
493	0.0843333
496	0.0823333
499	0.0816667
502	0.081
505	0.0843333
508	0.0913333
511	0.0956667
514	0.0873333
517	0.077
520	0.0736667
523	0.0783333
526	0.088
529	0.102333
532	0.122333
535	0.141667
538	0.157667
541	0.185
544	0.219333
547	0.264
550	0.250333
553	0.187
556	0.146
559	0.124333
562	0.123
565	0.133333
568	0.154
571	0.185
574	0.217667
577	0.243333
580	0.258667
583	0.288667
586	0.379
589	0.511333
592	0.530333
595	0.396333
598	0.258333
601	0.147
604	0.089
607	0.0606667
610	0.0426667
613	0.0303333
616	0.022
619	0.0163333
622	0.0123333
625	0.011
628	0.00833333
631	0.00633333
634	0.00466667
637	0.00433333
640	0.004
643	0.00366667
646	0.00433333
649	0.005
652	0.00533333
655	0.00533333
658	0.00433333
661	0.00233333
664	0.000333333
667	0.001
670	0.00333333
673	0.00333333
676	0.003
679	0.00533333
682	0.004
685	0.00333333
688	0.00233333
691	0.00233333
694	0.00233333
697	0.000333333
700	0.00166667
703	0.00166667
706	0.00333333
709	0.004
712	0.00233333
715	0.00133333
718	0.00133333
721	0.00166667
724	0.002
727	0.00266667
730	0.00233333
733	0.00166667
736	0.00166667
739	0.00333333
742	0.00233333
745	0.002
748	0.00166667
