# Supplementary material for: AI-enabled, implantable, multichannel wireless telemetry for photodynamic therapy
Source: Nat Commun. 2022 Apr 21;13:2178. doi: 10.1038/s41467-022-29878-1 (PMC9023557; doi:10.1038/s41467-022-29878-1)
Supplement: Supplementary file 7 — Source Data [file 41467_2022_29878_MOESM7_ESM.zip › Supplementary_Raw_data/Sup.Fig.4.xlsx]

## Sheet: Sheet1
Foscan Absorption
Wavelength (nm)	Average Absorbance
220	-0.0283333
223	0.114
226	0.0876667
229	0.075
232	0.0626667
235	0.054
238	0.0583333
241	0.0613333
244	0.0586667
247	0.0596667
250	0.0596667
253	0.058
256	0.0546667
259	0.058
262	0.064
265	0.0683333
268	0.0796667
271	0.0856667
274	0.09
277	0.1
280	0.102
283	0.106667
286	0.109
289	0.105667
292	0.101
295	0.0966667
298	0.093
301	0.0896667
304	0.0906667
307	0.091
310	0.089
313	0.082
316	0.071
319	0.064
322	0.0603333
325	0.062
328	0.0653333
331	0.0693333
334	0.0723333
337	0.0753333
340	0.0806667
343	0.087
346	0.091
349	0.0983333
352	0.104667
355	0.109667
358	0.121333
361	0.137333
364	0.155667
367	0.177333
370	0.188333
373	0.187667
376	0.185333
379	0.193333
382	0.212
385	0.238
388	0.264667
391	0.314333
394	0.393667
397	0.522
400	0.662667
403	0.733
406	0.765
409	0.706333
412	0.692667
415	0.673667
418	0.683667
421	0.75
424	0.705667
427	0.547
430	0.331333
433	0.160667
436	0.0806667
439	0.035
442	0.015
445	0.00966667
448	0.008
451	0.00766667
454	0.00733333
457	0.00866667
460	0.0113333
463	0.0126667
466	0.0143333
469	0.0186667
472	0.02
475	0.02
478	0.0216667
481	0.023
484	0.0226667
487	0.023
490	0.0233333
493	0.0243333
496	0.0303333
499	0.0403333
502	0.0493333
505	0.0573333
508	0.0626667
511	0.068
514	0.0773333
517	0.0796667
520	0.079
523	0.071
526	0.057
529	0.0453333
532	0.04
535	0.041
538	0.046
541	0.054
544	0.0533333
547	0.0436667
550	0.039
553	0.0326667
556	0.024
559	0.0163333
562	0.0113333
565	0.00866667
568	0.00433333
571	0.00433333
574	0.00466667
577	0.00533333
580	0.00733333
583	0.008
586	0.011
589	0.0173333
592	0.0246667
595	0.0303333
598	0.0313333
601	0.0296667
604	0.024
607	0.0183333
610	0.0156667
613	0.013
616	0.0113333
619	0.011
622	0.011
625	0.0106667
628	0.012
631	0.0176667
634	0.0223333
637	0.0326667
640	0.0516667
643	0.089
646	0.151333
649	0.222333
652	0.232667
655	0.157333
658	0.0823333
661	0.0426667
664	0.0206667
667	0.0103333
670	0.00733333
673	0.00466667
676	0.00266667
679	0.00466667
682	0.00466667
685	0.006
688	0.00633333
691	0.004
694	0.00266667
697	-0.001
700	0.000333333
703	0.004
706	0.004
709	0.00366667
712	0.003
715	0.00233333
718	0.00433333
721	0.00266667
724	0.00266667
727	0.002
730	0.002
733	0.00333333
736	0.00333333
739	0.00666667
742	0.00466667
745	0.004
748	0.00433333
