# Supplementary material for: AI-enabled, implantable, multichannel wireless telemetry for photodynamic therapy
Source: Nat Commun. 2022 Apr 21;13:2178. doi: 10.1038/s41467-022-29878-1 (PMC9023557; doi:10.1038/s41467-022-29878-1)
Supplement: Supplementary file 7 — Source Data [file 41467_2022_29878_MOESM7_ESM.zip › Supplementary_Raw_data/Sup.Fig.5.xlsx]

## Sheet: Fig S5-a
Animal #	1
Days	0	2	4	5
Two LEDs	1	0.7	0.2	0.1
Red	1	0.85	0.8	0.65
Purple	1	0.6	0.55	0.5
Ctr	1	1.3	2.8	3.9
Animal #	2
Days	0	2	4	5
Two LEDs	1	0.65	0.18	0.15
Red	1	0.88	0.75	0.7
Purple	1	0.6	0.55	0.5
Ctr	1	1.2	1.7	2.1
Animal #	3
Days	0	2	4	5
Two LEDs	1	0.63	0.25	0.2
Red	1	0.8	0.7	0.5
Purple	1	0.55	0.4	0.35
Ctr	1	1.3	2.8	3.2

## Sheet: Fig S5-b
Relative change in tumor volumes
	COMBINED			RED			PURPLE			NO LED
Day	Mouse 1	Mouse 2		Mouse 1	Mouse 2		Mouse 1	Mouse 2		Mouse 1	Mouse 2
0	1	1		1	1		1	1		1	1
2	0.64	0.5		0.71	0.84		0.37	0.56		1	1.27
4	0.18	0.27		0.29	0.78		0.28	0.63		1.31	3.03
5	0	0.21		0.29	0.69		0.28	0.43		1.65	4.23
